# Supplementary material for: A cross-tissue transcriptome-wide association study identifies novel candidate genes associated with brain glymphatic system function
Source: Mol Brain. 2025 Dec 5;18:90. doi: 10.1186/s13041-025-01258-y (PMC12681178; doi:10.1186/s13041-025-01258-y)
Supplement: Supplementary file 7 — Supplementary Material 7. [file 13041_2025_1258_MOESM7_ESM.xlsx]

## Sheet: TableS1
The results of UTMOST
gene	test_score	p_value	ID	CHR	start_hg38	end_hg38	CytoBand	FDR
CGREF1	25.5968	4.88232e-12	ENSG00000138028	2	27098889	27119115	2p23.3	1.79376e-08
KHK	613.068	2.36356e-11	ENSG00000138030	2	27086747	27100593	2p23.3	2.27148e-08
AGBL5-IT1	533.245	2.39918e-11	ENSG00000229122	2	27061038	27061815	2p23.3	2.27148e-08
MAPRE3	644.87	2.47303e-11	ENSG00000084764	2	26970612	27027196	2p23.3	2.27148e-08
UCN	19.1789	2.61056e-09	ENSG00000163794	2	27307440	27308445	2p23.3	1.91824e-06
C2orf16	15.9129	1.17307e-07	ENSG00000221843	2	27537386	27582721	2p23.3	7.18312e-05
EMILIN1	15.357	2.15312e-07	ENSG00000138080	2	27078567	27086408	2p23.3	0.000113008
CENPA	14.2548	4.48897e-07	ENSG00000115163	2	26785997	26801067	2p23.3	0.000206156
GNB1L	13.4095	8.34557e-07	ENSG00000185838	22	19783224	19854939	22q11.21	0.000340685
OCIAD1	12.711	9.42754e-07	ENSG00000109180	4	48805212	48861817	4p11	0.000346368
PREB	191.559	2.69154e-06	ENSG00000138073	2	27130813	27134675	2p23.3	0.000796586
SNAP29	11.7217	2.96314e-06	ENSG00000099940	22	20858983	20891218	22q11.21	0.000796586
PI4KAP2	11.3402	3.00326e-06	ENSG00000183506	22	21473035	21517533	22q11.21	0.000796586
SERPIND1	11.9765	3.03544e-06	ENSG00000099937	22	20773879	20787720	22q11.21	0.000796586
HADHA	11.9469	3.56186e-06	ENSG00000084754	2	26190635	26244726	2p23.3	0.000872418
OTOF	11.9502	4.8558e-06	ENSG00000115155	2	26457203	26558698	2p23.3	0.00111501
TMEM191C	11.7221	5.94924e-06	ENSG00000206140	22	21466423	21469935	22q11.21	0.00128574
RP11-241F15.1	11.6706	1.03449e-05	ENSG00000248583	4	49486926	49489554	4p11	0.00211151
FAM184B	12.2017	1.49023e-05	ENSG00000047662	4	17635009	17781512	NA	0.00288163
CERKL	10.4528	1.90308e-05	ENSG00000188452	2	181536676	181657116	2q31.3	0.00349595
DNAJC5G	10.6264	2.06018e-05	ENSG00000163793	2	27275421	27281499	2p23.3	0.00360433
TTL	9.72402	2.57998e-05	ENSG00000114999	2	112482154	112541739	2q14.1	0.00430857
IGKV1D-42	10.3155	2.72173e-05	ENSG00000211633	2	90190193	90190681	2p11.2	0.00434766
MED28	8.48779	3.49576e-05	ENSG00000118579	4	17614631	17634105	4p15.32	0.00521584
AC006160.5	11.096	3.54916e-05	ENSG00000249502	4	17587467	17614571	4p15.32	0.00521584
LAP3	9.91773	4.18143e-05	ENSG00000002549	4	17577192	17607972	4p15.32	0.00590869
RTN4R	9.84003	5.635e-05	ENSG00000040608	22	20241415	20283246	22q11.21	0.00766778
IGKJ1	9.61557	6.66291e-05	ENSG00000211597	2	88861886	88861923	2p11.2	0.00810113
IFT172	9.43545	6.74459e-05	ENSG00000138002	2	27444371	27489789	2p23.3	0.00810113
MTIF2	9.00415	6.84295e-05	ENSG00000085760	2	55236595	55269347	2p16.1	0.00810113
RP11-799B12.4	8.1903	6.8983e-05	ENSG00000265750	18	24160778	24162043	18q11.2	0.00810113
CAD	8.63518	7.05596e-05	ENSG00000084774	2	27217390	27243943	2p23.3	0.00810113
IL36G	48.2395	7.81859e-05	ENSG00000136688	2	112973203	112985665	2q14.1	0.00870469
NT5DC4	9.02892	0.000100419	ENSG00000144130	2	112721486	112742879	2q14.1	0.0108511
PIK3C3	8.46641	0.000112653	ENSG00000078142	18	41955206	42087830	18q12.3	0.0118253
SMPD4P1	8.90574	0.000122019	ENSG00000223553	22	20602595	20656914	22q11.21	0.0123309
MICALL1	9.02316	0.000124182	ENSG00000100139	22	37905657	37942822	22q13.1	0.0123309
SLC5A6	8.01118	0.000145328	ENSG00000138074	2	27199587	27212865	2p23.3	0.0140509
GCAT	8.62548	0.00020378	ENSG00000100116	22	37807905	37817176	22q13.1	0.0191971
GNRHR	7.03041	0.000212872	ENSG00000109163	4	67739328	67754360	4q13.2	0.0195523
2025-03-07	8.54877	0.000226072	ENSG00000136536	2	159712457	159768629	2q24.2	0.0202583
TRIOBP	6.9744	0.000249756	ENSG00000100106	22	37697004	37776556	22q13.1	0.0218477
TRAPPC12	7.03276	0.000261177	ENSG00000171853	2	3379675	3485094	2p25.3	0.0223155
EN1	7.76949	0.000282902	ENSG00000163064	2	118842171	118847678	2q14.2	0.0236223
CFAP53	7.84676	0.000336861	ENSG00000172361	18	50227193	50266522	18q21.1	0.0275028
ZC3H8	6.86011	0.000404468	ENSG00000144161	2	112211525	112255136	2q14.1	0.0323047
RGPD8	6.14784	0.000437764	ENSG00000169629	2	112370092	112434488	2q14.1	0.0342201
CCDC121	8.13541	0.000459778	ENSG00000176714	2	27625639	27628995	2p23.3	0.0351922
RP11-314N14.1	3.43388	0.000595003	ENSG00000250102	4	131380013	131541397	4q28.3	0.0446131
HERC5	7.33316	0.000621261	ENSG00000138646	4	88457117	88506163	4q22.1	0.0449642
RBM43	6.56863	0.000624163	ENSG00000184898	2	151247940	151261879	2q23.3	0.0449642
PLCL1	7.9882	0.000638027	ENSG00000115896	2	197804702	198572581	2q33.1	0.0450791
RFTN2	7.45885	0.000682071	ENSG00000162944	2	197568224	197676045	2q33.1	0.0464278
AGBL5	6.99312	0.000688501	ENSG00000084693	2	27042364	27070471	2p23.3	0.0464278
MEIS1	7.08088	0.000695028	ENSG00000143995	2	66433471	66573869	2p14	0.0464278
GGT2	6.87152	0.000739441	ENSG00000133475	22	21207973	21227637	22q11.21	0.0485126
FRYL	6.85295	0.000768394	ENSG00000075539	4	48497361	48780322	4p11	0.0495277
IGKJ4	6.90745	0.000927999	ENSG00000211594	2	88860886	88860922	2p11.2	0.0587085
CEP135	6.46314	0.000946165	ENSG00000174799	4	55948871	56033363	4q12	0.0587085
FTH1P3	6.63616	0.000970753	ENSG00000213453	2	27392784	27393367	2p23.3	0.0587085
DNAJB2	6.52385	0.000974746	ENSG00000135924	2	219279267	219286900	2q35	0.0587085
TXNRD2	6.5153	0.00102583	ENSG00000184470	22	19875517	19941992	22q11.21	0.0607887
NMI	133.756	0.00109133	ENSG00000123609	2	151270465	151290057	2q23.3	0.0633059
LINC01106	5.92635	0.0011145	ENSG00000175772	2	110375138	110383111	2q13	0.0633059
LINC01123	5.76555	0.00112	ENSG00000204588	2	109988395	109996140	2q13	0.0633059
LINC01422	6.56033	0.00114983	ENSG00000223704	22	26858634	26865786	22q12.1	0.0640073
SLC35F6	6.4001	0.00117259	ENSG00000213699	2	26764284	26781231	2p23.3	0.0642999
CWH43	7.19092	0.00119096	ENSG00000109182	4	48986247	49062081	4p11	0.0643471
SLC7A4	6.77181	0.00133578	ENSG00000099960	22	21028831	21032840	22q11.21	0.0711253
FIP1L1	6.33055	0.00154743	ENSG00000145216	4	53377643	53458790	4q12	0.0812179
LINC01460	5.95407	0.00158776	ENSG00000205334	2	27705786	27715732	2p23.2	0.0821608
ZNF513	5.93353	0.00169175	ENSG00000163795	2	27377534	27380790	2p23.3	0.0856157
LNX1	6.49411	0.00170113	ENSG00000072201	4	53459301	53701405	4q12	0.0856157
EGR4	6.62136	0.00179964	ENSG00000135625	2	73290929	73293705	2p13.2	0.0891127
COL25A1	6.35714	0.00181912	ENSG00000188517	4	108810721	109302657	4q25	0.0891127
MT2P1	6.16208	0.00200187	ENSG00000162840	4	68376323	68376505	4q13.2	0.0967748
SLC4A1AP	5.32258	0.00206566	ENSG00000163798	2	27663841	27694976	2p23.3	0.0985615
PICK1	6.07944	0.00239861	ENSG00000100151	22	38056311	38075701	22q13.1	0.112981
TMEM214	6.47218	0.00250455	ENSG00000119777	2	27032954	27041695	2p23.3	0.116477
CHEK2	6.20785	0.00254627	ENSG00000183765	22	28687743	28742422	22q12.1	0.116938
AC012442.6	5.83171	0.00267236	ENSG00000228251	2	112590796	112591939	2q14.1	0.121213
SLC19A3	5.31485	0.00272321	ENSG00000135917	2	227685210	227718012	2q36.3	0.122013
KCNK3	6.21865	0.00291643	ENSG00000171303	2	26692690	26733420	2p23.3	0.129096
HIC2	5.99324	0.00296678	ENSG00000169635	22	21417404	21451463	22q11.21	0.129761
TM4SF20	5.77497	0.00316836	ENSG00000168955	2	227362156	227381995	2q36.3	0.136948
CYTOR	5.79092	0.00342685	ENSG00000222041	2	87455368	87606805	2p11.2	0.146398
RALBP1	5.41432	0.00352078	ENSG00000017797	18	9475009	9538116	18p11.22	0.148682
HADHB	4.92183	0.00358768	ENSG00000138029	2	26243170	26290468	2p23.3	0.149786
OSBP2	5.2975	0.00363178	ENSG00000184792	22	30693782	30907824	22q12.2	0.149923
AC010878.3	5.50751	0.00367734	ENSG00000225402	2	37816915	37817961	2p22.2	0.150117
RP5-1039K5.16	5.60931	0.00383261	ENSG00000222044	22	38032165	38034228	22q13.1	0.153619
SF3B1	4.61506	0.00384675	ENSG00000115524	2	197389784	197435091	2q33.1	0.153619
CYB5R3	4.65389	0.00405608	ENSG00000100243	22	42617840	42649568	22q13.2	0.160237
AP000354.2	5.04154	0.00417311	ENSG00000215464	22	24269346	24270134	22q11.23	0.163107
TGOLN2	4.30395	0.00426889	ENSG00000152291	2	85318020	85328425	2p11.2	0.165094
TRIM54	63.4706	0.00450873	ENSG00000138100	2	27282392	27307399	2p23.3	0.172553
ANKRD54	3.80032	0.00479342	ENSG00000100124	22	37830855	37848867	22q13.1	0.179796
SYCE3	4.96583	0.00479587	ENSG00000217442	22	50551112	50562905	22q13.33	0.179796
RP11-624A4.1	-2.81364	0.00489838	ENSG00000249458	4	176866614	176875457	4q34.3	0.181784
SUN2	5.35919	0.00505569	ENSG00000100242	22	38735042	38766333	22q13.1	0.185393
PHLPP1	5.36565	0.00509655	ENSG00000081913	18	62715450	62980433	18q21.33	0.185393
CCDC150	4.98974	0.0056252	ENSG00000144395	2	196639554	196762483	2q33.1	0.201759
NOTO	4.88091	0.00565629	ENSG00000214513	2	73202258	73212513	2p13.2	0.201759
PPP4R1	4.83729	0.00571684	ENSG00000154845	18	9546791	9615240	18p11.22	0.20194
IGKV4-1	5.16905	0.0057713	ENSG00000211598	2	88885397	88886153	2p11.2	0.20194
AC108142.1	4.74012	0.0059501	ENSG00000177822	4	181874438	182145249	4q34.3	0.206233
MAD2L1	4.74865	0.0063352	ENSG00000164109	4	120055608	120067074	4q27	0.217528
PDE11A	4.84696	0.00685042	ENSG00000128655	2	177623252	178108339	2q31.2	0.233041
DLGAP1-AS3	5.10894	0.00709955	ENSG00000263724	18	3878180	3897069	18p11.31	0.237128
ARVCF	5.19338	0.00709963	ENSG00000099889	22	19969976	20016808	22q11.21	0.237128
DPYSL5	4.21725	0.0071739	ENSG00000157851	2	26847747	26950307	2p23.3	0.23745
SCUBE1	4.91217	0.00728174	ENSG00000159307	22	43197283	43343388	22q13.2	0.23842
SERPINB2	5.02534	0.007333	ENSG00000197632	18	63871692	63903890	NA	0.23842
GCKR	4.7566	0.00800543	ENSG00000084734	2	27496842	27523684	2p23.3	0.258
TBX1	4.43951	0.00818644	ENSG00000184058	22	19756703	19783032	22q11.21	0.261539
PPP2R2C	4.92471	0.00826138	ENSG00000074211	4	6320578	6563600	4p16.1	0.261658
LINC01816	81.2568	0.00866034	ENSG00000231327	2	70124036	70125317	2p13.3	0.271845
TOMM22	5.19214	0.00873101	ENSG00000100216	22	38681948	38685421	22q13.1	0.271845
IL1B	5.83737	0.00884976	ENSG00000125538	2	112829751	112836903	2q14.1	0.273227
LINC01544	4.79526	0.00894978	ENSG00000260440	18	61748181	61756646	18q21.33	0.274012
RP11-171N4.3	-2.60487	0.00919086	ENSG00000249479	4	156642580	156643569	4q32.1	0.279068
RP11-678G15.1	3.76057	0.00939326	ENSG00000264596	18	7814118	7815730	18p11.23	0.282658
GCOM2	3.92234	0.00946295	ENSG00000227725	4	68038544	68039647	4q13.2	0.282658
GTPBP1	4.95829	0.00966249	ENSG00000100226	22	38705723	38738299	22q13.1	0.284254
USP46-AS1	5.80318	0.00972412	ENSG00000248866	4	52659406	52661668	4q12	0.284254
BCRP7	-2.58448	0.00975251	ENSG00000215544	22	18855621	18856365	22q11.21	0.284254
LGALS1	4.56495	0.009832	ENSG00000100097	22	37675608	37679806	22q13.1	0.284254
MRPL44	4.85234	0.00990326	ENSG00000135900	2	223957404	223967714	2q36.1	0.284254
DOK6	6.22688	0.0100735	ENSG00000206052	18	69401055	69849087	18q22.2	0.286899
AC013472.4	5.31647	0.0103912	ENSG00000230286	2	26950352	27009807	2p23.3	0.29367
PPP1R2P5	3.83452	0.0105325	ENSG00000229360	2	106940880	106941482	2q12.3	0.295391
OSM	4.3254	0.0115305	ENSG00000099985	22	30262829	30266840	22q12.2	0.319721
AC021016.7	4.69329	0.011574	ENSG00000230580	2	218354075	218354572	2q35	0.319721
POLR2F	4.33985	0.0119542	ENSG00000100142	22	38025579	38041915	22q13.1	0.327758
AC079163.1	2.51035	0.012061	ENSG00000226218	2	145600907	145603423	2q22.3	0.328032
WDR54	4.54166	0.0122316	ENSG00000005448	2	74421678	74425755	2p13.1	0.328032
C2orf49	4.58342	0.0122679	ENSG00000135974	2	105337476	105349211	2q12.2	0.328032
KCTD17	4.69313	0.0123213	ENSG00000100379	22	37051736	37063390	22q12.3	0.328032
PPARA	4.55968	0.0125849	ENSG00000186951	22	46150521	46243756	22q13.31	0.330467
EPHA5	4.45858	0.0125926	ENSG00000145242	4	65319563	65669960	NA	0.330467
RIF1	3.15918	0.0128399	ENSG00000080345	2	151409883	151508004	2q23.3	0.334567
SMARCAD1	58.6404	0.0131051	ENSG00000163104	4	94207611	94291292	4q22.3	0.337046
ASXL2	4.44002	0.0131427	ENSG00000143970	2	25733753	25878516	2p23.3	0.337046
AC106870.1	-2.47805	0.0132103	ENSG00000230737	2	29890371	29892354	2p23.1	0.337046
MRPL40	4.4304	0.0133931	ENSG00000185608	22	19431902	19436075	22q11.21	0.338017
PIGG	3.55402	0.0134324	ENSG00000174227	4	499210	539529	4p16.3	0.338017
DRG1	4.43942	0.0136348	ENSG00000185721	22	31399523	31434452	22q12.2	0.340211
ABI2	4.61239	0.0137047	ENSG00000138443	2	203328219	203447723	2q33.2	0.340211
PRKAG3	4.65987	0.014565	ENSG00000115592	2	218822383	218832086	2q35	0.35914
RP13-644M16.5	3.61133	0.015139	ENSG00000248763	4	69066395	69069888	4q13.2	0.370805
AC114803.3	17.3033	0.0159821	ENSG00000230432	2	219299002	219304130	2q35	0.388356
TNRC18P1	4.15307	0.016067	ENSG00000249661	4	140641840	140645489	4q31.21	0.388356
CATIP	5.49686	0.0170576	ENSG00000158428	2	218356856	218368099	2q35	0.401373
CTD-2354A18.1	4.00396	0.0172291	ENSG00000261780	18	73324941	73349878	18q22.3	0.401373
GTF3C3	3.81378	0.0172885	ENSG00000119041	2	196763032	196799725	2q33.1	0.401373
KLHL22	4.19076	0.0173259	ENSG00000099910	22	20441519	20495883	22q11.21	0.401373
RP11-269F21.3	2.37679	0.0174641	ENSG00000249815	4	111826881	112072698	4q25	0.401373
LINC01899	2.37586	0.0175083	ENSG00000265352	18	71732615	71788128	18q22.3	0.401373
NCK2	3.66375	0.0175725	ENSG00000071051	2	105744897	105894274	2q12.2	0.401373
C1QL2	4.05047	0.0176167	ENSG00000144119	2	119156243	119158889	2q14.2	0.401373
SLC10A4	3.43	0.0176435	ENSG00000145248	4	48483343	48489196	4p11	0.401373
CCDC96	44.0931	0.017698	ENSG00000173013	4	7040849	7042939	4p16.1	0.401373
ELMOD3	3.53657	0.0178752	ENSG00000115459	2	85354621	85391752	2p11.2	0.402904
EIF1P7	-2.36112	0.0182198	ENSG00000213772	2	9271292	9271628	2p25.1	0.408167
AC064871.3	-2.35716	0.0184153	ENSG00000224643	2	183083405	183108519	2q32.1	0.410048
GPBAR1	4.93639	0.0185833	ENSG00000179921	2	218259496	218263859	2q35	0.411295
NAP1L5	3.00923	0.0190906	ENSG00000177432	4	88695915	88698235	4q22.1	0.419994
SLC4A10	4.23592	0.0195256	ENSG00000144290	2	161427453	161985282	2q24.2	0.423613
COQ10B	4.32179	0.0195699	ENSG00000115520	2	197453423	197475308	2q33.1	0.423613
RP11-317M11.1	4.48543	0.0196011	ENSG00000249341	4	53659208	53737156	4q12	0.423613
SP9	4.15272	0.0205246	ENSG00000217236	2	174337567	174338492	2q31.1	0.440979
DDX1	3.6863	0.0213579	ENSG00000079785	2	15591178	15631111	2p24.3	0.454246
RP11-756P10.3	3.30561	0.0215418	ENSG00000180015	4	188738373	188739494	4q35.2	0.454246
RP11-313E19.2	-2.29779	0.0215738	ENSG00000248388	4	176669621	176706145	4q34.3	0.454246
RBMS1	3.94873	0.0216836	ENSG00000153250	2	160272151	160493794	2q24.2	0.454246
LINC01799	4.01199	0.0217603	ENSG00000230525	2	66904436	66971462	2p14	0.454246
TMEM184B	2.88823	0.0219891	ENSG00000198792	22	38219291	38273034	22q13.1	0.455801
RP11-227F19.5	3.97983	0.0220829	ENSG00000249216	4	41688858	41692797	4p13	0.455801
GPRIN3	3.96258	0.0224375	ENSG00000185477	4	89236386	89308010	4q22.1	0.460533
MOB4	4.20519	0.0233679	ENSG00000115540	2	197515571	197553699	2q33.1	0.47416
KRT8P30	4.22637	0.0234371	ENSG00000224928	2	218953401	218954050	2q35	0.47416
PRR14L	3.39281	0.0234886	ENSG00000183530	22	31676256	31750140	22q12.2	0.47416
AC013275.2	3.61948	0.0236822	ENSG00000231013	2	119476448	119487346	2q14.2	0.475455
CABIN1	3.26285	0.0242244	ENSG00000099991	22	24011192	24178628	22q11.23	0.483697
AC009948.5	3.42599	0.0244181	ENSG00000223960	2	178413939	178440243	2q31.2	0.484931
SERPINB5	3.82623	0.024628	ENSG00000206075	18	63476761	63505085	18q21.33	0.485232
BOLA3-AS1	4.95988	0.0248125	ENSG00000225439	2	74148009	74150061	2p13.1	0.485232
C22orf34	2.60825	0.0248295	ENSG00000188511	22	49414524	49657542	22q13.33	0.485232
AGPS	3.50128	0.0250239	ENSG00000018510	2	177392698	177559299	2q31.2	0.486444
TET3	4.80714	0.025232	ENSG00000187605	2	73986404	74108176	2p13.1	0.487907
RASSF6	3.95658	0.0260764	ENSG00000169435	4	73571550	73620631	4q13.3	0.501515
GGA1	3.5219	0.0263394	ENSG00000100083	22	37608475	37633564	22q13.1	0.501515
CCDC142	4.90246	0.0263452	ENSG00000135637	2	74473790	74483321	2p13.1	0.501515
HSP90AA6P	3.37777	0.0268215	ENSG00000181359	4	170581470	170605450	4q33	0.506934
SLC4A3	4.20683	0.0269059	ENSG00000114923	2	219627327	219641980	2q35	0.506934
C4orf48	4.01106	0.0271226	ENSG00000243449	4	2041993	2043970	4p16.3	0.507038
UXS1	3.66751	0.0271874	ENSG00000115652	2	106093303	106194339	2q12.2	0.507038
RP11-428L21.1	2.20562	0.0274103	ENSG00000248627	4	92833685	92838842	4q22.2	0.508614
TTC30B	3.38041	0.0277312	ENSG00000196659	2	177548998	177553014	2q31.2	0.510925
LINC01821	3.66685	0.027813	ENSG00000225539	2	194344269	194419645	2q32.3	0.510925
AC004057.1	4.05369	0.0279843	ENSG00000196656	4	113214046	113217170	4q26	0.511515
RGPD2	2.90104	0.0286324	ENSG00000185304	2	87755955	87825952	2p11.2	0.520769
KANSL1L	4.64454	0.0287949	ENSG00000144445	2	210022260	210171383	2q34	0.521144
CEP44	2.41322	0.029552	ENSG00000164118	4	174285434	174333380	4q34.1	0.532226
RP11-799B12.2	3.64221	0.0298721	ENSG00000264924	18	24113666	24121003	18q11.2	0.535366
ANKRD36	2.54896	0.0307287	ENSG00000135976	2	97113496	97264521	2q11.2	0.548045
CHCHD5	2.95058	0.0308827	ENSG00000125611	2	112584240	112589275	2q14.1	0.54813
RP11-247I13.3	3.39879	0.0310705	ENSG00000214093	22	31559483	31559939	22q12.2	0.548465
ELOA2	4.3729	0.0312001	ENSG00000206181	18	47032572	47035621	18q21.1	0.548465
CLTCL1	2.93975	0.0315506	ENSG00000070371	22	19179473	19291716	22q11.21	0.551985
DAW1	3.44006	0.0317629	ENSG00000123977	2	227871054	227924344	2q36.3	0.553066
ZBTB7C	3.70163	0.032092	ENSG00000184828	18	48026673	48410752	18q21.1	0.554804
YWHAZP2	3.84266	0.0322935	ENSG00000213236	2	126557435	126558162	2q14.3	0.554804
AC105402.3	10.9366	0.0323714	ENSG00000226340	2	148872253	148872797	2q23.1	0.554804
RSL24D1P2	2.13862	0.0324668	ENSG00000230595	2	62561058	62561423	2p15	0.554804
SERPINB11	3.10851	0.03335	ENSG00000206072	18	63647579	63726432	18q21.33	0.564781
NUP54	2.19355	0.0333581	ENSG00000138750	4	76114659	76148515	4q21.1	0.564781
AC093899.3	3.01793	0.0338085	ENSG00000229827	2	169577371	169577746	2q31.1	0.565439
PPBP	3.33138	0.0338238	ENSG00000163736	4	73987038	73988197	4q13.3	0.565439
PGAP1	3.3275	0.0338586	ENSG00000197121	2	196833004	196927796	2q33.1	0.565439
AC009501.4	3.85248	0.0342233	ENSG00000231609	2	63043922	63048640	2p15	0.566456
LRIT3	2.55623	0.0342279	ENSG00000183423	4	109848202	109872315	4q25	0.566456
C22orf29	2.32639	0.0347536	ENSG00000215012	22	19846138	19852486	22q11.21	0.567229
KATNAL2	2.67785	0.0350071	ENSG00000167216	18	46917506	47102243	18q21.1	0.567229
HOXD4	3.43005	0.0350224	ENSG00000170166	2	176151222	176153226	2q31.1	0.567229
SCN2A	3.48254	0.0350495	ENSG00000136531	2	165208262	165392310	2q24.3	0.567229
RP4-633O19__A.1	2.92057	0.0352257	ENSG00000223695	22	36388626	36396517	22q12.3	0.567229
MIRLET7BHG	3.58012	0.0353284	ENSG00000197182	22	46080312	46113928	22q13.31	0.567229
GTSE1	3.78623	0.0353553	ENSG00000075218	22	46296741	46330810	22q13.31	0.567229
RP11-10K16.1	2.43388	0.0359026	ENSG00000245213	4	173131928	173169652	4q34.1	0.567875
OBSL1	3.16712	0.035913	ENSG00000124006	2	219550742	219571859	2q35	0.567875
ANKRD12	2.84559	0.0359498	ENSG00000101745	18	9136777	9285985	18p11.22	0.567875
Y_RNA	3.07326	0.0360138	ENSG00000207383	2	112579484	112579584	2q14.1	0.567875
EFTUD1P2	2.09204	0.0364347	ENSG00000248998	4	65142703	65145763	4q13.1	0.569143
ACTR1B	2.52772	0.0365984	ENSG00000115073	2	97655963	97664107	2q11.2	0.569143
C22orf15	3.47904	0.0366331	ENSG00000169314	22	23763054	23765833	22q11.23	0.569143
LARP7P3	-2.08893	0.0367139	ENSG00000265698	18	70412055	70412391	18q22.2	0.569143
RP11-563M4.1	3.37872	0.0372037	ENSG00000249752	4	149027445	149062522	4q31.23	0.572773
KRT18P26	-2.08291	0.0372599	ENSG00000229798	2	74306728	74308008	2p13.1	0.572773
SERPINE2	3.54898	0.0383614	ENSG00000135919	2	223975112	224039319	2q36.1	0.583025
FEZ2	3.42325	0.0383909	ENSG00000171055	2	36531805	36646087	2p22.2	0.583025
SRD5A3	1.95321	0.0384028	ENSG00000128039	4	55346109	55373096	4q12	0.583025
ING2	2.69041	0.0388824	ENSG00000168556	4	183504994	183511096	4q35.1	0.587775
XIAPP3	3.23118	0.0390357	ENSG00000180152	2	112853328	112854122	2q14.1	0.587775
ANKRD39	3.83705	0.0397341	ENSG00000213337	2	96836611	96858095	2q11.2	0.592926
TANGO2	3.3956	0.0397889	ENSG00000183597	22	20017014	20065878	22q11.21	0.592926
ALPI	3.3929	0.0398619	ENSG00000163295	2	232456123	232460032	2q37.1	0.592926
RP11-504I13.3	3.42854	0.0401631	ENSG00000263982	18	76372717	76378275	18q23	0.593858
L3MBTL4-AS1	3.48475	0.0402479	ENSG00000264707	18	6256747	6260934	18p11.31	0.593858
SUCLA2P3	-2.04885	0.0404771	ENSG00000229593	2	25079901	25081689	2p23.3	0.594852
RAB17	3.30564	0.0408245	ENSG00000124839	2	237574322	237601614	2q37.3	0.597567
IGKJ5	3.05903	0.0416727	ENSG00000211593	2	88860568	88860605	2p11.2	0.606004
CTA-373H7.7	3.06159	0.0417308	ENSG00000206028	22	26667693	26668157	22q12.1	0.606004
NRBP1	2.21109	0.0419796	ENSG00000115216	2	27427790	27442259	2p23.3	0.606646
BCRP2	3.52426	0.0421889	ENSG00000169668	22	21103016	21121784	22q11.21	0.606646
MSGN1	3.00222	0.0422717	ENSG00000151379	2	17816496	17817101	2p24.2	0.606646
PABPC1P2	-2.02846	0.0425128	ENSG00000198526	2	146587506	146589310	2q22.3	0.606646
ZDHHC8	3.37242	0.0426006	ENSG00000099904	22	20129456	20148007	22q11.21	0.606646
HOXD3	3.08566	0.0430421	ENSG00000128652	2	176136612	176173102	2q31.1	0.608603
AGA	1.7153	0.0432303	ENSG00000038002	4	177430770	177442503	4q34.3	0.608603
FUNDC2P2	-2.02143	0.043235	ENSG00000182814	2	84290683	84292202	2p11.2	0.608603
OTX1	3.50786	0.0436215	ENSG00000115507	2	63050057	63057836	2p15	0.610237
PSD4	1.67221	0.0438016	ENSG00000125637	2	113157325	113209396	2q14.1	0.610237
HMSD	3.63715	0.0438494	ENSG00000221887	18	63949301	63968786	18q22.1	0.610237
HDHD2	2.28794	0.0443164	ENSG00000167220	18	47108063	47150520	18q21.1	0.614409
RP11-110H1.9	2.00396	0.0450739	ENSG00000263895	18	49431744	49447420	18q21.1	0.622563
LMF2	3.4081	0.0456728	ENSG00000100258	22	50502949	50507691	22q13.33	0.628257
TISP43	-1.99697	0.0458282	ENSG00000183292	2	130570829	130584161	2q21.1	0.628257
MAFF	3.20967	0.0463996	ENSG00000185022	22	38201882	38216511	22q13.1	0.633725
FAM13A-AS1	3.16711	0.0467177	ENSG00000248019	4	88709789	88730103	4q22.1	0.635606
HERC6	2.59294	0.0468833	ENSG00000138642	4	88378739	88443111	4q22.1	0.635606
TOX4P1	-1.98195	0.0474854	ENSG00000248697	4	112455924	112457785	4q25	0.641402
ENOPH1	3.26194	0.0478858	ENSG00000145293	4	82430562	82461091	4q21.22	0.642092
RP11-74M11.2	5.35566	0.047886	ENSG00000248300	4	11740948	11769468	4p15.33	0.642092
TTC30A	3.22841	0.0483457	ENSG00000197557	2	177612992	177618966	2q31.2	0.644201
RP1-29C18.9	3.84905	0.0485654	ENSG00000213279	22	49572264	49575426	22q13.33	0.644201
C2orf66	1.9619	0.0485693	ENSG00000187944	2	196805002	196810276	2q33.1	0.644201
RP11-883A18.3	2.52359	0.0490842	ENSG00000265728	18	10594590	10604798	18p11.22	0.648688
IL2RB	3.53711	0.0497583	ENSG00000100385	22	37125838	37175054	22q12.3	0.651982
RNA5SP122	5.12468	0.0498419	ENSG00000207186	2	241584968	241585075	2q37.3	0.651982
DDX50P1	3.56969	0.0498819	ENSG00000229816	2	32201600	32203999	2p22.3	0.651982
IGKJ2	3.00587	0.0500433	ENSG00000211596	2	88861525	88861563	2p11.2	0.651982
NLRC4	2.0622	0.0507759	ENSG00000091106	2	32224453	32265854	2p22.3	0.65919
KRT18P23	-1.94841	0.0513655	ENSG00000215333	22	44566965	44568247	22q13.31	0.664495
ADAM29	3.23465	0.0516953	ENSG00000168594	4	174829668	174978180	4q34.1	0.666416
CXCL11	3.20843	0.0520454	ENSG00000169248	4	76033682	76041415	4q21.1	0.6683
TCF23	3.28477	0.0522053	ENSG00000163792	2	27149004	27156974	2p23.3	0.6683
RP11-362I1.1	-1.93884	0.052521	ENSG00000248744	4	45009540	45051652	4p12	0.669816
TIGD2	2.60927	0.0527356	ENSG00000180346	4	89111500	89114899	4q22.1	0.669816
AC013271.3	2.28767	0.0529072	ENSG00000186148	2	109933161	109974085	2q13	0.669816
HMX1	2.8488	0.053053	ENSG00000215612	4	8846076	8871817	4p16.1	0.669816
SLC35G4	1.92418	0.0543314	ENSG00000236396	18	11609596	11610612	18p11.21	0.683609
AC018865.5	2.88429	0.0550313	ENSG00000217289	2	129993106	129994040	2q21.1	0.686441
PDK1	2.54278	0.0551154	ENSG00000152256	2	172555373	172608669	2q31.1	0.686441
TEC	3.27821	0.0551379	ENSG00000135605	4	48135783	48269864	NA	0.686441
RP11-402J6.1	3.159	0.055673	ENSG00000249509	4	112515477	112546881	4q25	0.686441
RP11-644K8.1	3.63513	0.0560891	ENSG00000223734	2	20052134	20054496	2p24.1	0.686441
CXCL5	3.14159	0.0561527	ENSG00000163735	4	73995642	73998779	4q13.3	0.686441
BMPR1B-AS1	3.08688	0.0562297	ENSG00000249599	4	94743800	94757533	4q22.3	0.686441
ITGA4	3.54394	0.0565618	ENSG00000115232	2	181457207	181536187	2q31.3	0.686441
ANKRD44	2.57098	0.0566698	ENSG00000065413	2	196967017	197311173	2q33.1	0.686441
NCAPH2	3.89977	0.0567031	ENSG00000025770	22	50508216	50523472	22q13.33	0.686441
ORC4	2.93524	0.0567953	ENSG00000115947	2	147930827	148020763	2q23.1	0.686441
ADORA2A-AS1	3.75232	0.0567986	ENSG00000178803	22	24429206	24475153	22q11.23	0.686441
COX6B1P5	7.31349	0.0582433	ENSG00000249047	4	2234251	2234499	4p16.3	0.701593
NCKAP5	3.20882	0.0588532	ENSG00000176771	2	132671799	133568463	2q21.2	0.703888
TCN2	2.27648	0.0591403	ENSG00000185339	22	30607084	30627278	22q12.2	0.703888
SERPINB7	3.07303	0.059271	ENSG00000166396	18	63752935	63805376	18q21.33	0.703888
MEMO1	2.89254	0.0593249	ENSG00000162959	2	31865060	32011230	2p22.3	0.703888
SUPT7L	3.27246	0.0593918	ENSG00000119760	2	27651509	27663470	2p23.3	0.703888
LINC01890	2.61653	0.0599728	ENSG00000228329	2	68832816	68837192	2p13.3	0.708489
AC007271.3	1.87114	0.0613264	ENSG00000226925	2	102172621	102182108	2q12.1	0.716351
SORCS2	2.8551	0.0616244	ENSG00000184985	4	7192538	7742836	4p16.1	0.716351
FAM168B	4.05575	0.0616395	ENSG00000152102	2	131047876	131093460	2q21.1	0.716351
RAB28	3.03603	0.0616439	ENSG00000157869	4	13361354	13484365	4p15.33	0.716351
ERVMER34-1	3.19859	0.0617713	ENSG00000226887	4	52722618	52751640	4q12	0.716351
AC010731.6	-1.86767	0.0618082	ENSG00000213083	2	206686517	206687362	2q33.3	0.716351
RAB10	2.93828	0.0620519	ENSG00000084733	2	26034110	26137454	2p23.3	0.716716
ART3	3.06445	0.0622299	ENSG00000156219	4	76011184	76112802	4q21.1	0.716716
RESP18	2.56852	0.0629394	ENSG00000182698	2	219327409	219333177	2q35	0.720416
PDGFC	2.47495	0.0629432	ENSG00000145431	4	156760454	156971394	4q32.1	0.720416
FRZB	2.90486	0.0632727	ENSG00000162998	2	182833275	182867162	2q32.1	0.721937
SEC24B	2.44631	0.0636724	ENSG00000138802	4	109433818	109540896	4q25	0.7233
MSMO1	3.29658	0.0637858	ENSG00000052802	4	165327623	165343160	4q32.3	0.7233
FAM178B	3.48353	0.0646284	ENSG00000168754	2	96875882	96986592	2q11.2	0.728671
LRP2BP	4.50208	0.0649458	ENSG00000109771	4	185363972	185395899	4q35.1	0.728671
RPSAP28	1.8455	0.0649651	ENSG00000214484	2	73370019	73370892	2p13.1	0.728671
COMT	2.38959	0.0650528	ENSG00000093010	22	19941607	19969895	22q11.21	0.728671
SERTAD2	3.19301	0.0654318	ENSG00000179833	2	64631621	64751005	2p14	0.729921
SNORA75	1.95108	0.0658438	ENSG00000206885	2	231455800	231455936	2q37.1	0.729921
HECW2	3.0027	0.0660181	ENSG00000138411	2	196194370	196593692	2q32.3	0.729921
AC067945.2	-1.83647	0.0662875	ENSG00000230686	2	191017954	191019079	2q32.2	0.729921
RRH	1.6688	0.0667167	ENSG00000180245	4	109827994	109844604	4q25	0.729921
NCOA4P3	1.83192	0.0669638	ENSG00000249245	4	145624159	145626035	4q31.21	0.729921
AC098828.3	2.29034	0.067059	ENSG00000213729	2	20155618	20156057	2p24.1	0.729921
KB-1027C11.4	2.52836	0.0670868	ENSG00000225544	22	21885282	21885673	22q11.22	0.729921
SKOR2	2.80945	0.0671921	ENSG00000215474	18	47206322	47251603	18q21.1	0.729921
SMAD7	2.65438	0.0673493	ENSG00000101665	18	48919853	48950711	18q21.1	0.729921
AC092675.4	2.71108	0.0674393	ENSG00000227987	2	98346995	98351140	2q11.2	0.729921
RP11-533F5.2	-1.82677	0.0677342	ENSG00000227040	4	56760919	56761485	4q12	0.729921
IGFBP5	2.93765	0.0678914	ENSG00000115461	2	216672105	216695525	2q35	0.729921
AGFG1	3.06299	0.068011	ENSG00000173744	2	227472188	227561214	2q36.3	0.729921
ADH6	2.27388	0.0684744	ENSG00000172955	4	99202638	99219537	4q23	0.729921
RP11-707A18.1	2.75172	0.0686906	ENSG00000250125	4	64914281	65004500	4q13.1	0.729921
TTLL12	1.94002	0.0687435	ENSG00000100304	22	43166622	43187133	22q13.2	0.729921
MAN2B2	2.26877	0.0687763	ENSG00000013288	4	6575175	6623362	4p16.1	0.729921
NPIPB1P	2.39919	0.0691839	ENSG00000257513	18	11619509	11639699	18p11.21	0.729921
NOP14	3.52748	0.0693023	ENSG00000087269	4	2938143	2963385	4p16.3	0.729921
FAM201B	3.26056	0.0695594	ENSG00000230992	2	132352722	132353318	2q21.2	0.729921
RP11-610J23.1	-1.81436	0.0696216	ENSG00000249623	4	168647896	168648587	4q32.3	0.729921
AC141930.2	-1.81364	0.0697338	ENSG00000231482	2	1572554	1580311	2p25.3	0.729921
AC074286.1	2.08405	0.0700057	ENSG00000213963	2	177283508	177348475	2q31.2	0.73016
CBR4	2.22143	0.0702048	ENSG00000145439	4	168863770	169010275	4q32.3	0.73016
GPR35	1.35103	0.0703529	ENSG00000178623	2	240605431	240631259	2q37.3	0.73016
FAM149A	1.41427	0.0707748	ENSG00000109794	4	186104419	186172667	4q35.1	0.730647
MFSD10	2.9001	0.0708617	ENSG00000109736	4	2930561	2934859	4p16.3	0.730647
WBP2P1	2.19402	0.0711398	ENSG00000229248	18	25016434	25017204	18q11.2	0.730647
FAHD2B	1.48024	0.0711953	ENSG00000144199	2	97083583	97094882	2q11.2	0.730647
RP11-110H1.4	2.22742	0.0715823	ENSG00000263916	18	49484536	49486149	18q21.1	0.732572
ZFP42	2.17907	0.0719414	ENSG00000179059	4	187995771	188005050	4q35.2	0.734202
RP11-766F14.1	2.50781	0.0731979	ENSG00000248676	4	99595494	99625913	4q23	0.737257
AC106053.1	1.79059	0.0733594	ENSG00000224626	2	18784807	18787752	2p24.2	0.737257
RPL7P17	3.05547	0.0734775	ENSG00000214062	4	77082403	77083126	4q21.1	0.737257
C1D	2.56365	0.074032	ENSG00000197223	2	68041130	68110948	2p14	0.737257
RETSAT	1.97898	0.0741719	ENSG00000042445	2	85342088	85354393	2p11.2	0.737257
CSNK1E	2.27501	0.0744777	ENSG00000213923	22	38290691	38318084	22q13.1	0.737257
RP11-428L21.2	2.20122	0.0747115	ENSG00000249239	4	92821986	92822918	4q22.2	0.737257
LRRTM1	2.73929	0.0749726	ENSG00000162951	2	80288351	80304749	2p12	0.737257
GC	2.95191	0.075248	ENSG00000145321	4	71741693	71804041	4q13.3	0.737257
AC009229.6	2.31013	0.0753187	ENSG00000229160	2	38132637	38138946	2p22.2	0.737257
SERPINB13	2.61555	0.0756049	ENSG00000197641	18	63586989	63604639	18q21.33	0.737257
NOL8P1	1.77575	0.0757737	ENSG00000248327	4	165547532	165551060	4q32.3	0.737257
AC092484.1	1.51298	0.0759951	ENSG00000225107	2	145569294	145588024	2q22.3	0.737257
NCF4-AS1	2.69294	0.0760012	ENSG00000183822	22	36847372	36870414	22q12.3	0.737257
EHBP1	2.97462	0.0760446	ENSG00000115504	2	62673851	63046481	2p15	0.737257
MGAT5	2.56279	0.0760457	ENSG00000152127	2	134119983	134454621	NA	0.737257
GUSBP5	1.96394	0.0761752	ENSG00000236296	4	143559472	143649305	4q31.21	0.737257
RP11-642E20.2	1.77321	0.0761939	ENSG00000248639	4	68293127	68294364	4q13.2	0.737257
MTND4P9	2.42629	0.0762115	ENSG00000250050	4	25718082	25719745	4p15.2	0.737257
LINC01378	1.8343	0.0765373	ENSG00000236922	4	117406166	117691188	4q26	0.737257
RN7SL589P	2.48764	0.0765895	ENSG00000239247	4	2316197	2316506	4p16.3	0.737257
CIB4	2.91978	0.0769139	ENSG00000157884	2	26581202	26641368	2p23.3	0.737257
DGCR2	1.6598	0.0774482	ENSG00000070413	22	19036282	19122454	22q11.21	0.737257
LAMA3	3.18547	0.0774731	ENSG00000053747	18	23689443	23955066	18q11.2	0.737257
RP11-412P11.1	-1.76287	0.0779225	ENSG00000248837	4	22997551	23056862	4p15.2	0.737257
EDNRA	2.64343	0.0779341	ENSG00000151617	4	147480917	147544954	NA	0.737257
SERPINB8	3.00049	0.0779449	ENSG00000166401	18	63970182	64019779	18q22.1	0.737257
AC083900.1	2.9145	0.0780763	ENSG00000225111	2	207868582	207869915	2q33.3	0.737257
AASDH	1.74155	0.0780869	ENSG00000157426	4	56338287	56387508	4q12	0.737257
ST8SIA5	3.09586	0.0782608	ENSG00000101638	18	46667821	46759257	18q21.1	0.737257
AC017104.6	1.91356	0.0790324	ENSG00000224376	2	231388976	231394991	2q37.1	0.742621
PLXNB2	2.14771	0.0797575	ENSG00000196576	22	50274979	50307627	22q13.33	0.746132
DTNB	2.51876	0.0799053	ENSG00000138101	2	25377198	25673647	2p23.3	0.746132
LINC01124	3.16352	0.0800152	ENSG00000222033	2	170712451	170714567	2q31.1	0.746132
L3MBTL4	2.9482	0.0816736	ENSG00000154655	18	5954706	6415237	18p11.31	0.757553
APELA	3.88759	0.0818468	ENSG00000248329	4	164877004	164898965	4q32.3	0.757553
PDS5A	2.08221	0.0818587	ENSG00000121892	4	39822863	39977956	4p14	0.757553
AC009229.5	1.75261	0.0821636	ENSG00000227292	2	38203363	38239590	2p22.2	0.758465
CTD-2325B11.1	-1.73387	0.0829406	ENSG00000249837	4	124149377	124252044	4q28.1	0.759492
SNCA-AS1	2.5927	0.0830482	ENSG00000247775	4	89836408	89841978	4q22.1	0.759492
TMEM17	1.69127	0.083124	ENSG00000186889	2	62500221	62506341	2p15	0.759492
NAAA	1.16805	0.0834091	ENSG00000138744	4	75913657	75940949	4q21.1	0.759492
SEC14L3	2.43969	0.0835106	ENSG00000100012	22	30447959	30472049	22q12.2	0.759492
AC074011.2	2.19591	0.0835152	ENSG00000230730	2	28633282	28664540	2p23.2	0.759492
RP11-763F8.1	-1.72789	0.0840084	ENSG00000249049	4	91319034	91325306	4q22.1	0.760292
S100P	2.65635	0.0841834	ENSG00000163993	4	6693069	6697170	4p16.1	0.760292
DCTD	2.00584	0.0842239	ENSG00000129187	4	182890060	182917936	4q35.1	0.760292
NCL	2.33048	0.0845308	ENSG00000115053	2	231453531	231464594	2q37.1	0.761191
RPL5P11	2.5537	0.0851236	ENSG00000242882	4	173419245	173420137	4q34.1	0.764656
NOP14-AS1	2.06269	0.0858209	ENSG00000249673	4	2934899	2961738	4p16.3	0.767248
RP11-192C21.2	-1.71702	0.0859758	ENSG00000249847	4	134932889	134934131	4q28.3	0.767248
Y_RNA	1.71579	0.0861997	ENSG00000206951	2	32945339	32945451	2p22.3	0.767248
ACVR2A	1.83926	0.0862475	ENSG00000121989	2	147844517	147930396	NA	0.767248
LINC01593	-1.71019	0.0872302	ENSG00000231221	2	108049200	108052755	2q12.3	0.769701
C2orf88	2.74425	0.0872953	ENSG00000187699	2	189879609	190203484	2q32.2	0.769701
CRELD2	2.02759	0.0873167	ENSG00000184164	22	49918167	49927540	22q13.33	0.769701
RP11-28O3.2	1.70948	0.0873612	ENSG00000263594	18	67672221	67676078	18q22.1	0.769701
RP11-503N18.4	2.66513	0.0876965	ENSG00000248399	4	2463797	2464124	4p16.3	0.770806
CXCR2	1.98898	0.0890481	ENSG00000180871	2	218125289	218137253	2q35	0.780818
FAM47E	1.27537	0.0898241	ENSG00000189157	4	76214040	76283780	4q21.1	0.785747
CTA-929C8.7	1.49924	0.0901831	ENSG00000223726	22	27307483	27318538	22q12.1	0.786361
USP41	1.99227	0.0903224	ENSG00000161133	22	20350578	20390758	22q11.21	0.786361
AC013402.5	-1.68477	0.0920329	ENSG00000230690	2	104659337	104664837	2q12.1	0.799359
GALNT3	1.86732	0.0922547	ENSG00000115339	2	165747591	165794682	2q24.3	0.799396
RSAD2	2.46836	0.09254	ENSG00000134321	2	6865820	6898239	2p25.2	0.799981
RP11-593F5.2	1.67869	0.0932131	ENSG00000249066	4	60750586	60789999	4q13.1	0.800905
ERICH2	2.35604	0.0932321	ENSG00000204334	2	170783786	170798971	2q31.1	0.800905
RP11-861L17.2	1.67824	0.0933009	ENSG00000264236	18	68992718	68993375	18q22.1	0.800905
EVA1A	2.30901	0.0938184	ENSG00000115363	2	75469302	75569722	2p12	0.801906
LRRC74B	2.23437	0.0941372	ENSG00000187905	22	21045987	21060528	22q11.21	0.801906
NBEAL1	2.38984	0.0943243	ENSG00000144426	2	203014879	203226378	2q33.2	0.801906
USP46	2.67078	0.0945331	ENSG00000109189	4	52590972	52659335	4q12	0.801906
RNU2-22P	1.92479	0.0948536	ENSG00000223198	2	231501990	231502201	2q37.1	0.801906
DCHS2	2.12463	0.0951802	ENSG00000197410	4	154232037	154491716	4q31.3	0.801906
KCNJ4	2.56363	0.095269	ENSG00000168135	22	38426327	38455199	22q13.1	0.801906
KYNU	3.06897	0.0954491	ENSG00000115919	2	142877498	143055832	2q22.2	0.801906
RP11-317B7.2	2.86826	0.0957422	ENSG00000249006	4	2088718	2090617	4p16.3	0.801906
LINC01803	-1.66357	0.096199	ENSG00000228909	2	219904051	219904889	2q35	0.801906
LRRC37A7P	24.7594	0.096237	ENSG00000265158	18	31724198	31726956	18q12.1	0.801906
PSMD14	3.07274	0.0964753	ENSG00000115233	2	161308038	161411717	2q24.2	0.801906
STK39	2.67713	0.0967448	ENSG00000198648	2	167954020	168248141	2q24.3	0.801906
RP11-15F12.3	1.66056	0.0968021	ENSG00000265128	18	49116301	49126479	18q21.1	0.801906
IGKJ3	2.37752	0.0968131	ENSG00000211595	2	88861221	88861258	2p11.2	0.801906
AC010880.1	-1.66002	0.0969097	ENSG00000224400	2	16354256	16432702	2p24.3	0.801906
THAP7	2.56113	0.0975913	ENSG00000184436	22	20999772	21001885	22q11.21	0.804149
UGDH	1.84111	0.0976186	ENSG00000109814	4	39498755	39528018	4p14	0.804149
CXCL2	2.64413	0.0994943	ENSG00000081041	4	74097035	74099293	4q13.3	0.813155
AC092431.3	2.27427	0.10012	ENSG00000231024	2	69700192	69713847	2p13.3	0.813155
BAZ2B	2.15455	0.100173	ENSG00000123636	2	159318979	159615560	2q24.2	0.813155
RP11-16N2.1	1.64392	0.100193	ENSG00000240152	4	61143656	61153962	4q13.1	0.813155
C2orf40	1.73878	0.10041	ENSG00000119147	2	106063246	106078159	2q12.2	0.813155
RP11-713C19.2	-1.64249	0.100488	ENSG00000213331	4	187970273	187971284	4q35.2	0.813155
PHOX2B	1.63747	0.100516	ENSG00000109132	4	41744082	41748970	4p13	0.813155
SH2D6	2.89034	0.100532	ENSG00000152292	2	85418721	85437027	2p11.2	0.813155
LINC01918	2.20643	0.100874	ENSG00000226508	2	105144113	105145424	2q12.1	0.813155
AC012362.3	1.64004	0.100998	ENSG00000213081	2	208360631	208361369	2q34	0.813155
HSCB	1.63742	0.101445	ENSG00000100209	22	28742679	28757515	22q12.1	0.813155
RP11-27G13.1	1.63717	0.101594	ENSG00000249924	4	155286162	155287136	4q32.1	0.813155
ANKRD30BL	3.02462	0.101717	ENSG00000163046	2	132147591	132257969	2q21.2	0.813155
RAPH1	2.72365	0.10181	ENSG00000173166	2	203394345	203535410	2q33.2	0.813155
HMGB2	2.60114	0.102818	ENSG00000164104	4	173331695	173335125	4q34.1	0.817027
ATP1B1P1	2.70046	0.102997	ENSG00000249212	4	42029209	42030123	4p13	0.817027
AC124861.1	1.91856	0.103101	ENSG00000227479	2	240227560	240256035	2q37.3	0.817027
PRR34	2.44298	0.103366	ENSG00000182257	22	46049478	46054144	22q13.31	0.817027
XBP1	2.16207	0.103407	ENSG00000100219	22	28794555	28800597	22q12.1	0.817027
HOXD10	2.3119	0.103763	ENSG00000128710	2	176108790	176119942	2q31.1	0.818083
SOWAHB	2.487	0.104815	ENSG00000186212	4	76894928	76898147	4q21.1	0.821254
STARD6	2.07004	0.10517	ENSG00000174448	18	54324358	54357916	18q21.2	0.821254
LINC00471	0.980561	0.105521	ENSG00000181798	2	231508426	231514339	2q37.1	0.821254
HPGD	2.25362	0.10569	ENSG00000164120	4	174490177	174523154	4q34.1	0.821254
SCARB2	2.43526	0.10572	ENSG00000138760	4	76158733	76234536	4q21.1	0.821254
EPC2	2.5785	0.105852	ENSG00000135999	2	148644440	148787568	2q23.1	0.821254
SELENOI	2.58613	0.106516	ENSG00000138018	2	26346086	26395891	2p23.3	0.821254
RP11-775G23.1	1.9767	0.106618	ENSG00000265217	18	65606090	65652053	18q22.1	0.821254
CASP3	2.08597	0.106824	ENSG00000164305	4	184627696	184649509	4q35.1	0.821254
RP11-958F21.3	-1.61256	0.10684	ENSG00000265552	18	25055600	25056760	18q11.2	0.821254
RP11-403A21.1	1.65594	0.107101	ENSG00000265752	18	23957754	23982556	18q11.2	0.821254
TIMP3	2.14224	0.10749	ENSG00000100234	22	32801701	32863043	22q12.3	0.821254
FZD7	1.89367	0.107888	ENSG00000155760	2	202034587	202038445	2q33.1	0.821254
SELENOO	1.37452	0.108098	ENSG00000073169	22	50200979	50217616	22q13.33	0.821254
C22orf31	1.9367	0.108179	ENSG00000100249	22	29058672	29061844	22q12.1	0.821254
RP11-273B19.2	1.6043	0.108648	ENSG00000249727	4	54836161	54845402	4q12	0.821254
HNRNPA1P7	2.40141	0.108663	ENSG00000215492	18	32412672	32412869	18q12.1	0.821254
SLIT2-IT1	1.43094	0.108736	ENSG00000248228	4	20392189	20394856	4p15.31	0.821254
SELENOM	3.17515	0.108816	ENSG00000198832	22	31104772	31120069	22q12.2	0.821254
ITGAV	1.96597	0.108856	ENSG00000138448	2	186590065	186680901	2q32.1	0.821254
CXCL9	2.43396	0.109073	ENSG00000138755	4	76001275	76007488	4q21.1	0.821254
CHRNG	2.85012	0.109305	ENSG00000196811	2	232539727	232546403	2q37.1	0.821254
CCDC157	2.11417	0.109684	ENSG00000187860	22	30356635	30376829	22q12.2	0.821254
NPM1P46	2.55337	0.109734	ENSG00000213104	2	197379701	197380892	2q33.1	0.821254
ING5	1.84129	0.110149	ENSG00000168395	2	241687085	241729478	2q37.3	0.821254
TTC39C	2.27042	0.110577	ENSG00000168234	18	23992773	24135467	18q11.2	0.821254
CRYBB1	2.56171	0.110986	ENSG00000100122	22	26599278	26618088	22q12.1	0.821254
LINC00898	1.89072	0.111329	ENSG00000205634	22	47621043	47631569	22q13.31	0.821254
AP000345.2	-1.59106	0.111596	ENSG00000224277	22	23567064	23573122	22q11.23	0.821254
AC012456.3	1.58972	0.111898	ENSG00000203643	2	11721619	11724222	2p25.1	0.821254
HNRNPA1P61	-1.58738	0.112426	ENSG00000187999	2	33636502	33637425	2p22.3	0.821254
RP11-386B13.1	-1.58401	0.113191	ENSG00000249520	4	185064981	185065323	4q35.1	0.821254
MC5R	2.53573	0.113267	ENSG00000176136	18	13824149	13827323	18p11.21	0.821254
GRK4	1.33844	0.113317	ENSG00000125388	4	2963608	3040747	4p16.3	0.821254
CERS6-AS1	1.56529	0.113384	ENSG00000227617	2	168775196	168786961	2q24.3	0.821254
APCDD1	2.09915	0.113547	ENSG00000154856	18	10454628	10489948	18p11.22	0.821254
SLC25A1	2.64279	0.113594	ENSG00000100075	22	19175575	19178830	22q11.21	0.821254
RBFADN	1.11245	0.113725	ENSG00000261126	18	80046900	80095482	18q23	0.821254
KB-1592A4.15	1.71313	0.113731	ENSG00000197210	22	21114607	21124451	22q11.21	0.821254
TRIM60	1.58132	0.113804	ENSG00000176979	4	165031953	165041744	4q32.3	0.821254
HTT	2.53344	0.114091	ENSG00000197386	4	3074681	3243959	4p16.3	0.821254
AC012123.1	2.73606	0.114205	ENSG00000228835	18	32770954	32774413	18q12.1	0.821254
CCDC117	2.65441	0.1143	ENSG00000159873	22	28772674	28789301	22q12.1	0.821254
AC004471.9	2.47615	0.114491	ENSG00000223461	22	19121529	19121952	22q11.21	0.821254
TMPRSS11B	2.60618	0.114642	ENSG00000185873	4	68226653	68245720	4q13.2	0.821254
CHKB-AS1	0.937545	0.114662	ENSG00000205559	22	50583026	50583877	22q13.33	0.821254
AC108463.2	1.82686	0.114672	ENSG00000227992	2	111203964	111206204	2q13	0.821254
RP11-415C15.2	-1.57579	0.115074	ENSG00000249699	4	27217479	27282225	4p15.2	0.821621
AC064874.1	1.57512	0.115228	ENSG00000222007	2	235773855	235783387	2q37.2	0.821621
MTMR3	1.0888	0.115587	ENSG00000100330	22	29883155	30030866	22q12.2	0.821621
AC114812.8	2.0426	0.115988	ENSG00000224814	2	233708441	233708699	2q37.1	0.821621
RP11-588P8.1	2.20395	0.116456	ENSG00000249710	4	100192966	100215505	4q24	0.821621
CCDC148-AS1	1.5695	0.11653	ENSG00000227480	2	158166650	158236169	2q24.1	0.821621
GRID2	2.58517	0.116698	ENSG00000152208	4	92303622	93810157	NA	0.821621
MGAT4A	2.44005	0.116931	ENSG00000071073	2	98619106	98731126	2q11.2	0.821621
GATB	1.46252	0.117141	ENSG00000059691	4	151670504	151761023	4q31.3	0.821621
SEL1L3	2.17072	0.117165	ENSG00000091490	4	25747427	25863760	4p15.2	0.821621
PLA2G6	0.909816	0.117183	ENSG00000184381	22	38111495	38205690	22q13.1	0.821621
PECR	2.41429	0.118705	ENSG00000115425	2	216038409	216082955	2q35	0.826989
FLJ31356	1.71889	0.118779	ENSG00000229951	2	28384409	28394672	2p23.2	0.826989
C4orf26	1.27543	0.118782	ENSG00000174792	4	75556048	75565885	4q21.1	0.826989
CCDC74A	1.7711	0.118904	ENSG00000163040	2	131527833	131533666	2q21.1	0.826989
SCN7A	1.872	0.119241	ENSG00000136546	2	166403573	166494247	2q24.3	0.826989
RNASEH1	2.47393	0.119528	ENSG00000171865	2	3544793	3558491	2p25.3	0.826989
MTND5P31	1.55418	0.120141	ENSG00000227841	2	201556892	201558265	2q33.1	0.826989
LRPPRC	0.88887	0.120208	ENSG00000138095	2	43886508	43996005	2p21	0.826989
SPHKAP	2.44322	0.120811	ENSG00000153820	2	227979950	228181645	2q36.3	0.826989
ELOCP21	2.79571	0.121663	ENSG00000226186	2	70955899	70956234	2p13.3	0.826989
ST6GAL2	2.34667	0.122023	ENSG00000144057	2	106801600	106887108	2q12.3	0.826989
CELF4	2.03599	0.12216	ENSG00000101489	18	37243047	37566037	18q12.2	0.826989
MYL1	3.02206	0.12231	ENSG00000168530	2	210290150	210315190	2q34	0.826989
RP3-333H23.8	2.9749	0.122427	ENSG00000224794	22	39292988	39295563	22q13.1	0.826989
PRKRA	2.94226	0.122466	ENSG00000180228	2	178431414	178451435	2q31.2	0.826989
NEUROG2	1.76374	0.122705	ENSG00000178403	4	112513516	112516172	4q25	0.826989
RPL17P46	-1.54344	0.122725	ENSG00000239689	18	50823577	50824120	18q21.2	0.826989
ZNF385B	2.29385	0.122814	ENSG00000144331	2	179441982	179861505	NA	0.826989
CXXC4-AS1	2.06583	0.123017	ENSG00000245384	4	104643011	104697592	4q24	0.826989
RP11-231C18.2	2.29943	0.123131	ENSG00000248518	4	54376002	54376752	4q12	0.826989
MXD1	2.57707	0.123297	ENSG00000059728	2	69897688	69942945	2p13.3	0.826989
ST13	1.45591	0.123562	ENSG00000100380	22	40824535	40857022	22q13.2	0.826989
AC107399.2	-1.53879	0.123855	ENSG00000224932	4	117314597	117360624	4q26	0.826989
SMYD1	2.18893	0.124104	ENSG00000115593	2	88067780	88113387	2p11.2	0.826989
MRPL1	2.43713	0.124218	ENSG00000169288	4	77862520	77952790	4q21.1	0.826989
UGT2B17	1.75544	0.124416	ENSG00000197888	4	68537184	68568527	4q13.2	0.826989
SNX17	2.82039	0.12463	ENSG00000115234	2	27370496	27377230	2p23.3	0.826989
INSIG2	1.47205	0.124639	ENSG00000125629	2	118088452	118110997	NA	0.826989
ADAM17	2.21684	0.124672	ENSG00000151694	2	9489743	9555792	2p25.1	0.826989
RP11-424M21.1	1.53451	0.124905	ENSG00000249184	4	151799500	151801348	4q31.3	0.826989
TGFA	2.06946	0.125011	ENSG00000163235	2	70447280	70554193	2p13.3	0.826989
AC015933.2	2.31953	0.125621	ENSG00000227279	18	27954519	27963687	18q12.1	0.826989
SCN9A	2.22054	0.125967	ENSG00000169432	2	166195185	166375993	2q24.3	0.826989
SETD7	2.26513	0.126455	ENSG00000145391	4	139495941	139606699	4q31.1	0.826989
MAPK8IP2	1.9864	0.126625	ENSG00000008735	22	50600685	50611551	22q13.33	0.826989
RP11-742B18.1	1.98325	0.126634	ENSG00000249001	4	87568035	87733956	4q22.1	0.826989
TRMT61B	0.825173	0.126644	ENSG00000171103	2	28849821	28870301	2p23.2	0.826989
EHD3	2.3975	0.126757	ENSG00000013016	2	31234337	31269447	2p23.1	0.826989
AC006037.2	1.52654	0.126876	ENSG00000226442	2	234109081	234109481	2q37.1	0.826989
WDR17	1.51423	0.126952	ENSG00000150627	4	176065834	176182818	4q34.2	0.826989
RPL7AP31	2.35308	0.127283	ENSG00000242083	4	56356135	56356932	4q12	0.827674
LINC01630	2.05321	0.127851	ENSG00000227115	18	51346249	51643939	18q21.2	0.829905
KCNE4	4.20688	0.128307	ENSG00000152049	2	223051814	223198399	2q36.1	0.830856
DAPP1	1.85622	0.12845	ENSG00000070190	4	99816833	99870154	4q23	0.830856
ANP32C	1.31823	0.129166	ENSG00000248546	4	164197007	164197711	4q32.3	0.832592
H2AFZ	2.09987	0.129737	ENSG00000164032	4	99948088	99950388	4q23	0.832592
SAG	2.25592	0.129891	ENSG00000130561	2	233307816	233347055	2q37.1	0.832592
AC092641.2	1.9921	0.130016	ENSG00000227176	2	170077224	170078294	2q31.1	0.832592
BBS7	1.93807	0.130042	ENSG00000138686	4	121824440	121870497	4q27	0.832592
RP11-696N14.1	1.31114	0.130078	ENSG00000246090	4	99088857	99301356	4q23	0.832592
LINC01886	2.32877	0.130566	ENSG00000224568	2	107529487	107556326	2q12.3	0.833174
RP11-468N14.09	1.74397	0.130743	ENSG00000198277	4	68914928	68924741	4q13.2	0.833174
ANKRD17	2.60798	0.13085	ENSG00000132466	4	73073376	73258798	4q13.3	0.833174
RPS7P7	-1.50804	0.131544	ENSG00000240167	4	42471810	42472380	4p13	0.836149
UFD1L	1.93826	0.131973	ENSG00000070010	22	19450106	19479215	22q11.21	0.836544
NWD2	2.27402	0.132414	ENSG00000174145	4	37244220	37449465	4p14	0.836544
SLC8A1	2.0006	0.13247	ENSG00000183023	2	40097270	40611053	2p22.1	0.836544
RP11-478C6.2	2.28982	0.132587	ENSG00000248564	4	338097	338583	4p16.3	0.836544
PRKG2	3.76343	0.132781	ENSG00000138669	4	81087370	81215117	4q21.21	0.836544
DNAJC10	2.70459	0.133368	ENSG00000077232	2	182716041	182794464	2q32.1	0.836544
AC103564.7	1.84599	0.133719	ENSG00000229203	2	131829801	131832031	2q21.2	0.836544
AC114776.1	1.76624	0.133735	ENSG00000216867	2	110633947	110634333	2q13	0.836544
SCARNA22	2.83033	0.133779	ENSG00000249784	4	1974636	1974760	4p16.3	0.836544
CSRNP3	2.34937	0.134437	ENSG00000178662	2	165469647	165689407	2q24.3	0.836544
PF4V1	3.90614	0.13469	ENSG00000109272	4	73853189	73854155	4q13.3	0.836544
AC018462.2	1.13563	0.135154	ENSG00000229839	2	62069447	62137605	2p15	0.836544
UGT2B10	1.8774	0.135528	ENSG00000109181	4	68815993	68831196	4q13.2	0.836544
MGAT4D	1.53736	0.135588	ENSG00000205301	4	140442262	140498377	4q31.1	0.836544
RP11-285C1.2	1.49175	0.135764	ENSG00000249022	4	153034211	153091165	4q31.3	0.836544
UGP2	1.67238	0.135888	ENSG00000169764	2	63840940	63891562	2p15	0.836544
MYL12BP2	4.2536	0.136052	ENSG00000227765	4	184299129	184299640	4q35.1	0.836544
ALG12	1.32984	0.136078	ENSG00000182858	22	49900229	49918458	22q13.33	0.836544
ISX	3.81851	0.136199	ENSG00000175329	22	35066136	35087387	22q12.3	0.836544
RP11-612A1.1	1.65032	0.136721	ENSG00000263611	18	27397952	27401904	18q11.2	0.836544
ITGB1BP1	1.93265	0.136802	ENSG00000119185	2	9405684	9423547	2p25.1	0.836544
RPL23AP26	-1.48664	0.137109	ENSG00000228884	2	231585864	231586327	2q37.1	0.836544
RNF185	1.45218	0.137153	ENSG00000138942	22	31160193	31207019	22q12.2	0.836544
XPNPEP3	0.789256	0.137214	ENSG00000196236	22	40857097	40932815	22q13.2	0.836544
AC007163.6	1.2811	0.1374	ENSG00000230408	2	200780495	200812170	2q33.1	0.836544
CABP7	2.62956	0.137713	ENSG00000100314	22	29720084	29731839	22q12.2	0.836544
NAT8B	2.22406	0.138058	ENSG00000204872	2	73700576	73701340	2p13.1	0.836544
FIGLA	1.97689	0.138768	ENSG00000183733	2	70777310	70790643	2p13.3	0.836544
EPGN	2.15766	0.138829	ENSG00000182585	4	74308473	74315307	4q13.3	0.836544
AC017002.2	1.88481	0.138834	ENSG00000224959	2	111491943	111494811	2q13	0.836544
RP11-552O4.1	-1.47994	0.138889	ENSG00000263382	18	26822813	26823979	18q11.2	0.836544
LIMCH1	2.66108	0.139338	ENSG00000064042	4	41359607	41700044	4p13	0.836544
RAMP1	18.0173	0.1394	ENSG00000132329	2	237858893	237912114	2q37.3	0.836544
AC079250.1	19.9516	0.139528	ENSG00000230979	2	47690716	47691246	2p16.3	0.836544
METTL21A	2.40234	0.139576	ENSG00000144401	2	207580631	207625928	2q33.3	0.836544
RP11-3J1.1	1.47544	0.140095	ENSG00000248238	4	19172335	19456994	4p15.31	0.838289
RAD51AP2	0.986679	0.140502	ENSG00000214842	2	17510584	17518439	2p24.2	0.838378
RPL12P16	2.34792	0.140772	ENSG00000204196	2	203190780	203191277	2q33.2	0.838378
YPEL5	1.93221	0.140795	ENSG00000119801	2	30146941	30160533	2p23.1	0.838378
PDCL2	2.10902	0.141137	ENSG00000163440	4	55556525	55592212	4q12	0.839056
RP11-49I11.1	1.82892	0.141498	ENSG00000260552	18	36187235	36187448	18q12.2	0.839845
SLC30A6	2.16651	0.142632	ENSG00000152683	2	32165841	32224379	2p22.3	0.839894
MBD5	2.94465	0.142665	ENSG00000204406	2	148021011	148516971	2q23.1	0.839894
PDE6B	2.46138	0.14275	ENSG00000133256	4	625584	670782	4p16.3	0.839894
DNAJB1P1	1.59517	0.142929	ENSG00000213946	2	191881182	191882205	2q32.3	0.839894
Y_RNA	-1.46497	0.14293	ENSG00000206739	22	19045256	19045367	22q11.21	0.839894
PF4	1.95155	0.143082	ENSG00000163737	4	73981077	73982124	4q13.3	0.839894
PUM2	2.10208	0.143107	ENSG00000055917	2	20248691	20352234	2p24.1	0.839894
CCDC85A	2.68429	0.144856	ENSG00000055813	2	56184123	56386173	2p16.1	0.847695
AC007422.1	1.45684	0.145162	ENSG00000224173	2	67562067	67574044	2p14	0.847695
RPS3A	2.08602	0.145227	ENSG00000145425	4	151099573	151104652	4q31.3	0.847695
LINC01817	1.45612	0.145359	ENSG00000231420	2	150234892	150257007	2q23.3	0.847695
BMPR2	1.89328	0.146646	ENSG00000204217	2	202376936	202567751	NA	0.853846
ETNPPL	2.16439	0.146925	ENSG00000164089	4	108742040	108763054	4q25	0.853921
ATP5G1P6	1.64446	0.147124	ENSG00000214318	18	63496989	63497400	18q21.33	0.853921
PANCR	3.11259	0.147623	ENSG00000250103	4	110595513	110615458	4q25	0.855471
SUSD2	1.10824	0.148069	ENSG00000099994	22	24181259	24189110	22q11.23	0.855601
LINC01893	1.44555	0.148304	ENSG00000264260	18	76209510	76215702	18q23	0.855601
CHKB	0.813933	0.148649	ENSG00000100288	22	50578949	50601455	22q13.33	0.855601
C18orf32	1.46052	0.148681	ENSG00000177576	18	49477250	49487252	18q21.1	0.855601
LINC01416	2.78039	0.149148	ENSG00000260930	18	55881688	55920199	18q21.2	0.855601
AC012593.1	5.01691	0.149189	ENSG00000226994	2	34799850	35185689	2p22.3	0.855601
HS6ST1	2.068	0.149305	ENSG00000136720	2	128236716	128318577	2q14.3	0.855601
CECR6	1.35711	0.149509	ENSG00000183307	22	17116299	17121367	22q11.1	0.855601
DGCR14	1.47536	0.150275	ENSG00000100056	22	19130279	19144684	22q11.21	0.855644
RP11-807H7.2	6.49382	0.150435	ENSG00000248479	4	65702202	65705553	4q13.2	0.855644
WNT7B	2.02519	0.150681	ENSG00000188064	22	45920362	45977129	22q13.31	0.855644
DANCR	1.30462	0.15081	ENSG00000226950	4	52712404	52720080	4q12	0.855644
LHCGR	1.55843	0.151132	ENSG00000138039	2	48686775	48755730	2p16.3	0.855644
RP11-1396O13.13	-1.43372	0.151652	ENSG00000219492	4	9384017	9388983	4p16.1	0.855644
APOL4	1.36326	0.151849	ENSG00000100336	22	36189124	36204840	22q12.3	0.855644
DRC1	2.56149	0.151976	ENSG00000157856	2	26401916	26456711	2p23.3	0.855644
YWHAQ	1.85527	0.151989	ENSG00000134308	2	9583972	9631014	2p25.1	0.855644
HMGB1P27	1.60604	0.152177	ENSG00000230611	2	191174233	191174835	2q32.3	0.855644
CACNG2	2.10525	0.15254	ENSG00000166862	22	36563921	36703558	22q12.3	0.855644
AC068057.1	1.61858	0.152588	ENSG00000228528	2	104703758	104705509	2q12.1	0.855644
AC007365.3	2.22328	0.152803	ENSG00000226756	2	64644612	64646698	2p14	0.855644
DCDC2C	1.63799	0.152904	ENSG00000214866	2	3703592	3847411	2p25.3	0.855644
ASB1	1.27851	0.15301	ENSG00000065802	2	238426742	238452250	2q37.3	0.855644
AC011242.5	2.16127	0.153292	ENSG00000229695	2	43680465	43681622	2p21	0.855918
DCLK2	1.6594	0.153639	ENSG00000170390	4	150078274	150257457	NA	0.856555
RP11-766F14.2	2.01872	0.153965	ENSG00000248713	4	99636529	99654648	4q23	0.856984
EMCN	3.17584	0.154441	ENSG00000164035	4	100395341	100880126	4q24	0.856984
CSN1S2AP	-1.42302	0.15473	ENSG00000234124	4	70067386	70085290	4q13.3	0.856984
TLK1	2.17864	0.154855	ENSG00000198586	2	170990823	171231314	2q31.1	0.856984
MORF4L2P1	-1.42037	0.155499	ENSG00000250147	4	54086926	54087783	4q12	0.856984
C18orf63	1.19358	0.155593	ENSG00000206043	18	74315813	74359187	18q22.3	0.856984
RP11-57G22.1	1.41995	0.155623	ENSG00000243355	18	32779039	32779286	18q12.1	0.856984
LIPG	2.13666	0.156068	ENSG00000101670	18	49560699	49599182	18q21.1	0.856984
OR5S1P	1.41777	0.156257	ENSG00000213048	2	240109102	240110052	2q37.3	0.856984
TXNP6	2.24786	0.156382	ENSG00000234036	4	76958860	76959169	4q21.1	0.856984
AC108051.2	1.41509	0.157043	ENSG00000227680	2	102987323	102988565	2q12.1	0.856984
AC097468.4	2.30822	0.157093	ENSG00000224090	2	219002215	219015721	2q35	0.856984
CYP20A1	1.82951	0.157279	ENSG00000119004	2	203238940	203305611	2q33.2	0.856984
RP11-556G22.2	1.14948	0.157292	ENSG00000248343	4	21697775	21719026	4p15.2	0.856984
C22orf46	2.70205	0.15741	ENSG00000184208	22	41688939	41698136	22q13.2	0.856984
GALNT13	1.88438	0.157552	ENSG00000144278	2	153871913	154453849	NA	0.856984
TPM3P8	1.66607	0.15788	ENSG00000183022	2	230573167	230573809	2q37.1	0.856984
ZNF142	0.873111	0.158064	ENSG00000115568	2	218637916	218659655	2q35	0.856984
DHX57	1.28432	0.158148	ENSG00000163214	2	38797729	38875934	2p22.1	0.856984
RP11-130F10.1	0.968161	0.158804	ENSG00000250131	4	177444979	177677126	4q34.3	0.859272
SMIM21	1.40571	0.15981	ENSG00000206026	18	75409476	75427703	18q23	0.86243
XIRP2	11.6185	0.159857	ENSG00000163092	2	166888487	167259753	2q24.3	0.86243
DGKQ	2.14196	0.160374	ENSG00000145214	4	958887	986895	4p16.3	0.863949
LINC01085	1.07772	0.160964	ENSG00000248698	4	14111968	14140052	4p15.33	0.865856
AC016772.4	1.40003	0.161504	ENSG00000226072	2	169658132	169661357	2q31.1	0.867495
EIF2AK3	2.16822	0.161866	ENSG00000172071	2	88556741	88627538	2p11.2	0.868166
WDR19	1.60863	0.162634	ENSG00000157796	4	39182404	39285810	4p14	0.870903
AC012494.1	-1.39535	0.162912	ENSG00000229494	2	78088730	78127806	2p12	0.870903
AC018804.3	-1.39436	0.16321	ENSG00000224087	2	130107684	130109741	2q21.1	0.870903
CBWD2	1.98732	0.163324	ENSG00000136682	2	113437691	113496189	2q14.1	0.870903
THEGL	1.26257	0.163987	ENSG00000249693	4	56530609	56603507	4q12	0.872311
IL18RAP	1.85438	0.164159	ENSG00000115607	2	102418689	102452565	2q12.1	0.872311
GMPPA	1.96072	0.1643	ENSG00000144591	2	219498867	219506989	2q35	0.872311
AC093690.1	0.931917	0.164914	ENSG00000223522	2	28307691	28310459	2p23.2	0.874308
ANKRD29	1.89399	0.165276	ENSG00000154065	18	23598926	23662885	18q11.2	0.874964
PPP1R21	1.13542	0.166496	ENSG00000162869	2	48440598	48515391	2p16.3	0.877878
AC009506.1	1.17511	0.166509	ENSG00000224152	2	159615296	159617082	2q24.2	0.877878
RP11-173E2.1	1.91852	0.166544	ENSG00000248795	4	138560704	138561941	4q31.1	0.877878
IGKV7-3	1.69045	0.167419	ENSG00000197794	2	88915081	88915378	2p11.2	0.879531
EIF4ENIF1	2.34074	0.167609	ENSG00000184708	22	31436977	31496108	22q12.2	0.879531
NFXL1	1.30504	0.167843	ENSG00000170448	4	47847233	47914141	4p12	0.879531
PFN4	1.2949	0.167998	ENSG00000176732	2	24115371	24123477	2p23.3	0.879531
SLC25A5P6	-1.37832	0.168104	ENSG00000213332	4	186328716	186329601	4q35.2	0.879531
CCNT2	0.615945	0.168537	ENSG00000082258	2	134918235	134959342	2q21.3	0.879531
IGKV5-2	4.23562	0.168676	ENSG00000211599	2	88897232	88897784	2p11.2	0.879531
HAND2-AS1	1.35854	0.168772	ENSG00000237125	4	173527376	173591324	4q34.1	0.879531
DIRC1	1.5751	0.169061	ENSG00000174325	2	188734155	188790104	2q32.2	0.879788
LIMK2	1.67771	0.169361	ENSG00000182541	22	31212274	31280080	22q12.2	0.880101
GRAMD4P7	1.40542	0.17169	ENSG00000266242	18	14485806	14487501	18p11.21	0.88981
RP11-451L19.1	1.36644	0.1718	ENSG00000265644	18	78480549	78484867	18q23	0.88981
TIFA	2.29437	0.172115	ENSG00000145365	4	112274542	112285903	4q25	0.88981
AC139887.4	1.15262	0.172198	ENSG00000233799	4	764487	765074	4p16.3	0.88981
AC009961.3	0.792803	0.173204	ENSG00000226266	2	159670708	159712435	2q24.2	0.893343
GPN1	1.54629	0.173992	ENSG00000198522	2	27628247	27650811	2p23.3	0.893343
RP11-389J22.1	1.21494	0.17414	ENSG00000263720	18	65865262	65866397	18q22.1	0.893343
TMED11P	1.67753	0.174444	ENSG00000215367	4	1115197	1153726	4p16.3	0.893343
PCDH18	2.14412	0.174928	ENSG00000189184	4	137518918	137532494	4q28.3	0.893343
APOOP4	1.65616	0.175	ENSG00000248122	4	68304343	68304939	4q13.2	0.893343
IGLC3	2.57798	0.175048	ENSG00000211679	22	22906342	22906803	22q11.22	0.893343
DFNB59	1.75883	0.175221	ENSG00000204311	2	178451513	178461390	2q31.2	0.893343
HAUS3	1.8222	0.175291	ENSG00000214367	4	2227464	2242164	4p16.3	0.893343
RP11-300M6.1	-1.35464	0.175532	ENSG00000250192	4	57154577	57156452	4q12	0.893343
PDLIM3	1.83576	0.175885	ENSG00000154553	4	185500660	185535612	4q35.1	0.893343
LINC01662	1.35303	0.176047	ENSG00000182824	22	18733914	18757906	22q11.21	0.893343
IL2	2.16634	0.176254	ENSG00000109471	4	122451470	122456725	4q27	0.893343
KCMF1	2.03861	0.176286	ENSG00000176407	2	84971093	85059472	2p11.2	0.893343
PRKCE	1.80125	0.1767	ENSG00000171132	2	45651345	46187990	2p21	0.894208
CPT1B	0.538555	0.178092	ENSG00000205560	22	50568861	50578455	22q13.33	0.900011
CPLX1	1.42978	0.17877	ENSG00000168993	4	784957	826198	4p16.3	0.90136
IKZF2	2.07024	0.178849	ENSG00000030419	2	212999691	213152427	2q34	0.90136
ALMS1-IT1	1.83671	0.179502	ENSG00000230002	2	73456764	73459484	2p13.1	0.902844
TMEM155	3.42015	0.179787	ENSG00000164112	4	121758933	121764294	4q27	0.902844
BZW1	1.90014	0.179912	ENSG00000082153	2	200810594	200827338	2q33.1	0.902844
OACYLP	2.08194	0.180127	ENSG00000224367	18	58996734	59069338	18q21.32	0.902844
RP11-665G4.1	1.39203	0.180766	ENSG00000249252	4	15004942	15263464	4p15.32	0.90434
MMP11	2.86429	0.181321	ENSG00000099953	22	23768643	23784316	22q11.23	0.90434
RHOB	1.548	0.181567	ENSG00000143878	2	20447074	20449445	2p24.1	0.90434
AFAP1	1.98554	0.181628	ENSG00000196526	4	7758714	7872313	4p16.1	0.90434
HAND2	1.98351	0.181656	ENSG00000164107	4	173524969	173530229	4q34.1	0.90434
ZNF827	2.1536	0.182053	ENSG00000151612	4	145757627	145938635	NA	0.904536
KCNK12	1.87538	0.182187	ENSG00000184261	2	47516581	47570939	2p16.3	0.904536
DPP10-AS3	1.33216	0.182807	ENSG00000231538	2	114828432	114833548	2q14.1	0.906386
TMPRSS11BNL	2.51091	0.183807	ENSG00000250026	4	68184081	68218080	4q13.2	0.908955
EREG	1.18557	0.183897	ENSG00000124882	4	74365143	74388751	4q13.3	0.908955
AC008069.1	1.68001	0.184067	ENSG00000223536	2	16728124	16767555	2p24.2	0.908955
AC142293.3	0.779916	0.184996	ENSG00000249942	4	74552584	74589481	4q13.3	0.912315
TYW5	0.794714	0.185464	ENSG00000162971	2	199929975	199948472	2q33.1	0.912614
MED15	0.646745	0.185932	ENSG00000099917	22	20495913	20587495	22q11.21	0.912614
RP11-91J3.2	-1.32239	0.186038	ENSG00000250042	4	187370648	187371921	4q35.2	0.912614
PEX26	1.73203	0.186263	ENSG00000215193	22	18079874	18105396	22q11.21	0.912614
GULP1	1.8829	0.186298	ENSG00000144366	2	188291669	188595931	NA	0.912614
MGST2	2.15422	0.186663	ENSG00000085871	4	139665768	139740745	4q31.1	0.913182
DYNC1I2	1.37921	0.187397	ENSG00000077380	2	171687409	171748420	2q31.1	0.915556
RP11-174F8.1	0.933434	0.187702	ENSG00000248521	4	150422645	150423642	4q31.3	0.915826
AC080125.1	1.31625	0.188091	ENSG00000225406	2	185547135	185547818	2q32.1	0.916506
HOXD11	1.73617	0.188457	ENSG00000128713	2	176104216	176109754	2q31.1	0.916997
RP11-44F21.2	1.08266	0.188691	ENSG00000248165	4	74993877	75034824	4q13.3	0.916997
MYOM1	1.71013	0.189662	ENSG00000101605	18	3066807	3220108	18p11.31	0.919828
FAT1	1.16898	0.189883	ENSG00000083857	4	186587783	186726722	4q35.2	0.919828
WDR43	3.19419	0.190024	ENSG00000163811	2	28894643	28948222	2p23.2	0.919828
RP11-556G22.3	1.23078	0.1903	ENSG00000250092	4	21582096	21613728	4p15.2	0.919952
RP11-548L20.1	1.02991	0.192628	ENSG00000248685	4	34120894	34269747	4p15.1	0.929978
AC092155.1	1.46602	0.193187	ENSG00000229503	2	62532583	62533059	2p15	0.931126
C4orf45	1.99242	0.193372	ENSG00000164123	4	158893134	159038760	4q32.1	0.931126
TMEM200C	1.87867	0.19389	ENSG00000206432	18	5882072	5895955	18p11.31	0.932398
TTC39C-AS1	0.816995	0.194518	ENSG00000264745	18	23994213	24015339	18q11.2	0.934193
CARD10	1.48894	0.194799	ENSG00000100065	22	37490362	37519542	22q13.1	0.934229
RP11-404I7.1	1.29583	0.195034	ENSG00000249513	4	132985510	132988677	4q28.3	0.934229
RP11-789C17.5	-1.29421	0.195592	ENSG00000263970	18	8406862	8406953	18p11.23	0.934652
HTN1	-1.29348	0.195846	ENSG00000126550	4	70050402	70058845	4q13.3	0.934652
TTLL8	-1.29336	0.195885	ENSG00000138892	22	50015123	50056935	22q13.33	0.934652
RP13-1039J1.2	0.550308	0.196502	ENSG00000184115	2	110397406	110435166	2q13	0.935158
AC093818.1	2.25824	0.196899	ENSG00000225205	2	172480840	172556564	2q31.1	0.935158
MCAT	12.6631	0.197088	ENSG00000100294	22	43132206	43143394	22q13.2	0.935158
RP11-10G12.1	0.938568	0.197213	ENSG00000244538	4	22594196	22594450	4p15.2	0.935158
LINC01179	0.875154	0.197287	ENSG00000249500	4	165684639	165762778	4q32.3	0.935158
RP11-457P14.5	1.28843	0.197595	ENSG00000249771	4	41883060	41894579	4p13	0.935158
RP11-12M9.4	1.74362	0.19799	ENSG00000213857	22	41074180	41075239	22q13.2	0.935158
SLC5A1	2.03975	0.198244	ENSG00000100170	22	32043032	32113029	22q12.3	0.935158
2025-09-11	1.60869	0.198386	ENSG00000138758	4	76949703	77040384	4q21.1	0.935158
ALPPL2	0.989098	0.198537	ENSG00000163286	2	232406843	232410714	2q37.1	0.935158
KIAA1328	12.2166	0.199109	ENSG00000150477	18	36829240	37232172	18q12.2	0.93546
NPM1P32	1.20015	0.19917	ENSG00000213239	2	121708512	121709115	2q14.3	0.93546
RP11-292D4.1	-1.28336	0.199365	ENSG00000248346	4	146957438	146975457	4q31.22	0.93546
DNAJC19P5	1.82562	0.200113	ENSG00000225808	2	177229191	177229506	2q31.2	0.936675
GAD1	1.33301	0.20023	ENSG00000128683	2	170813213	170861151	2q31.1	0.936675
SMAD1	1.9053	0.200557	ENSG00000170365	4	145481194	145558079	4q31.21	0.936675
MFNG	2.14401	0.201185	ENSG00000100060	22	37469063	37486401	22q13.1	0.936675
AC069154.4	0.914833	0.201363	ENSG00000229326	2	119698623	119700151	2q14.2	0.936675
SERPINB4	1.89831	0.201441	ENSG00000206073	18	63637259	63644298	18q21.33	0.936675
AC074019.1	-1.27731	0.201492	ENSG00000228226	2	228683537	228684580	2q36.3	0.936675
MIR559	0.553487	0.202069	ENSG00000207923	2	47377675	47377770	2p21	0.936675
AC007966.1	0.440586	0.20238	ENSG00000226747	2	185719874	185740479	2q32.1	0.936675
ANXA10	2.12204	0.202796	ENSG00000109511	4	168092515	168187690	4q32.3	0.936675
AQP4-AS1	1.62577	0.203128	ENSG00000260372	18	26655742	27190698	18q11.2	0.936675
RP11-326K13.2	-1.27236	0.203246	ENSG00000266105	18	31966960	31967545	18q12.1	0.936675
RP11-177B4.1	0.720281	0.203263	ENSG00000248375	4	52720352	52720831	4q12	0.936675
RP11-169F17.1	1.29721	0.203299	ENSG00000263711	18	73151241	73264480	18q22.3	0.936675
AC007386.3	1.85142	0.203448	ENSG00000227394	2	64960053	64960634	2p14	0.936675
UNC80	8.18555	0.204248	ENSG00000144406	2	209771993	209999300	2q34	0.937669
PAX8-AS1	0.676877	0.204615	ENSG00000189223	2	113211522	113276581	2q14.1	0.937669
ECEL1P1	2.4368	0.205353	ENSG00000204121	2	232415818	232419816	2q37.1	0.937669
TRAF3IP1	0.846957	0.205581	ENSG00000204104	2	238320441	238400900	2q37.3	0.937669
HOXD1	1.29608	0.205744	ENSG00000128645	2	176188579	176189918	2q31.1	0.937669
WWC2	1.36944	0.205992	ENSG00000151718	4	183099293	183320777	4q35.1	0.937669
THAP9	2.01999	0.206148	ENSG00000168152	4	82901076	82919969	4q21.22	0.937669
2025-03-04	2.13002	0.206235	ENSG00000144583	2	216257865	216372027	2q35	0.937669
RP13-884E18.2	1.76183	0.206444	ENSG00000250126	4	137645265	137655174	4q28.3	0.937669
GRK3	0.949068	0.206648	ENSG00000100077	22	25564849	25729294	22q12.1	0.937669
POU3F3	1.75718	0.20703	ENSG00000198914	2	104855511	104858574	2q12.1	0.937669
AC073465.1	1.26125	0.20722	ENSG00000213148	2	173431349	173431812	2q31.1	0.937669
IGLC6	0.797933	0.207835	ENSG00000222037	22	22919535	22919851	22q11.22	0.937669
RP11-123O22.1	1.53298	0.208028	ENSG00000250064	4	28435449	28600275	4p15.1	0.937669
HS3ST1	2.32294	0.208471	ENSG00000002587	4	11393150	11429765	4p15.33	0.937669
RP11-715C4.1	1.25693	0.208777	ENSG00000266273	18	78795612	78796672	18q23	0.937669
STATH	1.28774	0.20896	ENSG00000126549	4	69995930	70002455	4q13.3	0.937669
RHOH	1.45536	0.209142	ENSG00000168421	4	40191053	40246967	4p14	0.937669
CCNL2P1	2.57313	0.209553	ENSG00000248283	4	42561457	42562425	4p13	0.937669
RP11-1267H10.4	1.20071	0.209721	ENSG00000248635	4	68704600	68712498	4q13.2	0.937669
RPL23AP82	0.672279	0.210736	ENSG00000184319	22	50756948	50801309	22q13.33	0.937669
CBX6	1.63999	0.210781	ENSG00000183741	22	38861450	38872314	22q13.1	0.937669
AAK1	1.83553	0.210952	ENSG00000115977	2	69457997	69674349	2p13.3	0.937669
RNF215	1.10707	0.210985	ENSG00000099999	22	30368811	30421771	22q12.2	0.937669
FAHD2CP	1.93222	0.211181	ENSG00000231584	2	96010551	96023308	2q11.2	0.937669
ZFP36L2	1.48491	0.211562	ENSG00000152518	2	43222402	43226609	2p21	0.937669
LARGE-AS1	-1.24786	0.212083	ENSG00000224973	22	33725014	33750843	22q12.3	0.937669
LINC01908	1.24741	0.212248	ENSG00000265374	18	27225742	27247188	18q11.2	0.937669
EWSR1	2.72727	0.212272	ENSG00000182944	22	29268009	29300525	22q12.2	0.937669
OPRPN	1.14639	0.212287	ENSG00000171199	4	70397882	70410194	4q13.3	0.937669
CENPU	0.479258	0.212531	ENSG00000151725	4	184694964	184734133	4q35.1	0.937669
RP11-557J10.4	1.75225	0.212664	ENSG00000248356	4	145642336	145650624	4q31.21	0.937669
RP11-622A1.1	1.24488	0.213177	ENSG00000249970	4	73543822	73544013	4q13.3	0.937669
ANAPC10	2.82367	0.21344	ENSG00000164162	4	144967112	145098541	4q31.21	0.937669
CTD-2006O16.2	1.24328	0.213765	ENSG00000264434	18	25302126	25302960	18q11.2	0.937669
FAM117B	1.396	0.213817	ENSG00000138439	2	202635188	202769757	2q33.2	0.937669
C22orf42	1.35646	0.213893	ENSG00000205856	22	32149006	32159288	22q12.3	0.937669
PRSS48	1.31523	0.213905	ENSG00000189099	4	151277171	151291453	4q31.3	0.937669
STX18-IT1	-1.24287	0.213917	ENSG00000248221	4	4476121	4481700	4p16.3	0.937669
RP11-83A24.1	1.80885	0.214095	ENSG00000248863	4	139426299	139430884	4q31.1	0.937669
MDH1	1.32684	0.214583	ENSG00000014641	2	63588800	63607197	2p15	0.937669
NUDT6	1.75973	0.214891	ENSG00000170917	4	122888697	122922968	4q28.1	0.937669
SFI1	0.564022	0.215049	ENSG00000198089	22	31488746	31618490	22q12.2	0.937669
ADGRF3	1.03064	0.215144	ENSG00000173567	2	26308173	26346588	2p23.3	0.937669
SPDYA	1.94672	0.215595	ENSG00000163806	2	28782517	28850611	2p23.2	0.937669
ANKRD20A5P	0.988354	0.215644	ENSG00000186481	18	14179097	14252140	18p11.21	0.937669
AC005042.2	1.93385	0.215951	ENSG00000227331	2	158548425	158549224	2q24.1	0.937669
SCOC-AS1	2.24181	0.215971	ENSG00000196951	4	140283724	140373381	4q31.1	0.937669
RP1-231P7P.1	1.23655	0.216256	ENSG00000224027	22	27563839	27573573	22q12.1	0.937669
LINC01293	0.360289	0.216674	ENSG00000230836	2	74940258	74942670	2p12	0.937669
AC016999.2	0.774144	0.21668	ENSG00000229915	2	238427120	238427729	2q37.3	0.937669
FREM3	2.28379	0.217682	ENSG00000183090	4	143577302	143700675	4q31.21	0.939685
NELFA	1.74259	0.218352	ENSG00000185049	4	1982714	2041903	4p16.3	0.939685
IL1A	1.10219	0.218358	ENSG00000115008	2	112773915	112784590	2q14.1	0.939685
GATA6	1.90745	0.218806	ENSG00000141448	18	22169443	22202528	18q11.2	0.939685
VEGFC	1.86662	0.219112	ENSG00000150630	4	176683538	176792727	4q34.3	0.939685
PPEF2	0.739478	0.219219	ENSG00000156194	4	75859864	75902571	4q21.1	0.939685
C4orf36	1.53047	0.21927	ENSG00000163633	4	86876205	86936202	4q21.3	0.939685
LIPT1	0.673523	0.219326	ENSG00000144182	2	99154965	99163157	2q11.2	0.939685
ARHGAP24	1.92848	0.219806	ENSG00000138639	4	85475114	86002670	NA	0.939685
WDPCP	0.751326	0.220499	ENSG00000143951	2	63121383	63827843	2p15	0.939685
PNPT1	2.85742	0.220519	ENSG00000138035	2	55634265	55693910	2p16.1	0.939685
AC103563.9	2.34211	0.220639	ENSG00000231062	2	95051395	95053176	2q11.1	0.939685
HSBP1P2	-1.22462	0.22072	ENSG00000166530	4	110251871	110252099	4q25	0.939685
AC104809.2	1.52744	0.220726	ENSG00000223991	2	240981515	240986072	2q37.3	0.939685
AC099344.3	1.22264	0.221465	ENSG00000231403	2	11388023	11390367	2p25.1	0.940974
FAM13A	1.60919	0.221933	ENSG00000138640	4	88725955	89111398	4q22.1	0.940974
CYP4F35P	1.11422	0.22198	ENSG00000265787	18	14337423	14342524	18p11.21	0.940974
RPS3AP49	2.16989	0.222053	ENSG00000242060	18	60149576	60150365	18q21.32	0.940974
COL3A1	2.25063	0.223147	ENSG00000168542	2	188974320	189012746	2q32.2	0.94452
MMRN1	1.03596	0.224166	ENSG00000138722	4	89879532	89954629	4q22.1	0.945065
ATP5G3	0.355118	0.224231	ENSG00000154518	2	175176258	175184214	2q31.1	0.945065
RP11-96A1.4	-1.21451	0.224552	ENSG00000250183	4	119937557	119962568	4q27	0.945065
PHF21B	1.34114	0.224587	ENSG00000056487	22	44881162	45009999	22q13.31	0.945065
C4orf17	1.21408	0.224717	ENSG00000138813	4	99511004	99542303	4q23	0.945065
SNORA48	-1.21277	0.225219	ENSG00000212458	4	1118884	1119013	4p16.3	0.945065
CKAP2L	1.72815	0.225285	ENSG00000169607	2	112736607	112764677	2q14.1	0.945065
AC017006.3	0.664161	0.22535	ENSG00000231336	2	46166789	46167978	2p21	0.945065
MIR4435-2HG	1.14407	0.225765	ENSG00000172965	2	111196350	111495100	2q13	0.945065
SERPINB3	1.88249	0.226022	ENSG00000057149	18	63655197	63661963	18q21.33	0.945065
RPL37A	1.56188	0.226239	ENSG00000197756	2	216498189	216579180	2q35	0.945065
AC112721.1	-1.20978	0.226363	ENSG00000222022	2	237421420	237425276	2q37.3	0.945065
HERC3	1.19509	0.227235	ENSG00000138641	4	88522030	88708542	4q22.1	0.9474
RP11-436F23.1	1.30781	0.227438	ENSG00000249330	4	46390255	46433188	4p12	0.9474
SSFA2	1.7871	0.228399	ENSG00000138434	2	181891888	181930738	2q31.3	0.9499
AC007040.6	1.20409	0.228555	ENSG00000228384	2	70994510	71002754	2p13.3	0.9499
RP11-73G16.3	1.20316	0.228915	ENSG00000249818	4	151904932	151928648	4q31.3	0.949919
LINC00290	1.52446	0.229128	ENSG00000248197	4	181064089	181159149	4q34.3	0.949919
VWC2L	2.26505	0.229576	ENSG00000174453	2	214411065	214578959	NA	0.949919
RP11-227F19.2	1.20141	0.229594	ENSG00000249122	4	41750345	41757341	4p13	0.949919
MCUB	1.51666	0.230329	ENSG00000005059	4	109560205	109688621	4q25	0.95178
AC112518.3	1.19891	0.230562	ENSG00000228277	4	73710302	73714527	4q13.3	0.95178
MTERF4	1.03227	0.231009	ENSG00000122085	2	241072169	241102332	2q37.3	0.951864
DIS3L2	1.70284	0.231339	ENSG00000144535	2	231961245	232344350	2q37.1	0.951864
RP11-206P5.2	1.27532	0.23136	ENSG00000248608	4	25504997	25506675	4p15.2	0.951864
MFSD2B	1.11254	0.231857	ENSG00000205639	2	24010081	24033257	2p23.3	0.951865
RP11-638L3.1	1.90478	0.231878	ENSG00000265533	18	67834419	67899619	18q22.1	0.951865
MAP3K19	1.2882	0.232595	ENSG00000176601	2	134964491	135047458	2q21.3	0.953743
RP11-126K15.1	1.34861	0.23342	ENSG00000265380	18	73711329	73715490	18q22.3	0.95595
EVX2	1.10101	0.233653	ENSG00000174279	2	176077472	176083913	2q31.1	0.95595
AC006460.2	1.41774	0.234039	ENSG00000228509	2	190676944	190708716	2q32.2	0.956109
AC110754.3	1.11457	0.23422	ENSG00000230044	2	11665369	11665969	2p25.1	0.956109
PCGEM1	0.920542	0.234573	ENSG00000227418	2	192749845	192776899	2q32.3	0.956109
CNTNAP5	2.31982	0.234998	ENSG00000155052	2	124025287	124915287	2q14.3	0.956109
AC009227.2	1.701	0.235412	ENSG00000224675	2	154435853	154457438	2q24.1	0.956109
SLC25A14P1	0.959585	0.235505	ENSG00000213608	4	83477524	83478424	4q21.23	0.956109
UGT1A6	1.58481	0.235968	ENSG00000167165	2	233692866	233756351	2q37.1	0.956109
BTF3L4P2	1.85962	0.236124	ENSG00000213189	2	159003975	159004320	2q24.2	0.956109
C2orf78	0.660095	0.236262	ENSG00000187833	2	73784189	73817147	2p13.1	0.956109
WDFY1	1.46919	0.236295	ENSG00000085449	2	223855716	223945387	2q36.1	0.956109
IGFBP2	3.24139	0.237459	ENSG00000115457	2	216632828	216664436	2q35	0.958927
EIF4A3P1	1.17797	0.23881	ENSG00000266181	18	24522273	24522919	18q11.2	0.958927
AC092675.3	1.45919	0.239153	ENSG00000222000	2	98331389	98356005	2q11.2	0.958927
RP11-549B18.1	1.87417	0.239619	ENSG00000259985	18	31685655	31686823	18q12.1	0.958927
TTC27	0.972377	0.23964	ENSG00000018699	2	32628032	32821051	2p22.3	0.958927
AC010731.2	1.34685	0.239685	ENSG00000228577	2	206606497	206609812	2q33.3	0.958927
AUP1	1.70219	0.239756	ENSG00000115307	2	74526645	74529376	2p13.1	0.958927
CPZ	1.22265	0.239822	ENSG00000109625	4	8592660	8619759	4p16.1	0.958927
RP11-73G16.2	0.520739	0.240067	ENSG00000248991	4	151919468	151943933	4q31.3	0.958927
MFSD7	0.728055	0.240312	ENSG00000169026	4	681829	689441	4p16.3	0.958927
RHBDD1	1.85394	0.240656	ENSG00000144468	2	226835581	226999215	2q36.3	0.958927
ZNF532	1.78042	0.240798	ENSG00000074657	18	58862600	58986480	18q21.32	0.958927
DRICH1	0.440791	0.2408	ENSG00000189269	22	23608452	23632321	22q11.23	0.958927
RPL3	1.19667	0.240852	ENSG00000100316	22	39312882	39320389	22q13.1	0.958927
RP11-614F17.1	1.17194	0.241223	ENSG00000249416	4	131768250	131768578	4q28.3	0.958927
DOCK10	1.80499	0.241547	ENSG00000135905	2	224765090	225042445	2q36.2	0.958927
AC017048.1	-1.17074	0.241705	ENSG00000229434	2	176506245	176507702	2q31.1	0.958927
SLED1	3.38683	0.241854	ENSG00000249138	4	184798296	184799046	4q35.1	0.958927
LMAN2L	0.711842	0.24195	ENSG00000114988	2	96705929	96740064	2q11.2	0.958927
AC016722.3	2.00035	0.242598	ENSG00000226548	2	46852020	46853496	2p21	0.959842
RP11-791G16.4	-1.16747	0.243021	ENSG00000248113	4	82580117	82581384	4q21.22	0.959842
MTCO3P44	0.675823	0.243044	ENSG00000248654	4	25720516	25721056	4p15.2	0.959842
NMU	1.78159	0.243226	ENSG00000109255	4	55595229	55636698	4q12	0.959842
SLC26A1	0.292326	0.244335	ENSG00000145217	4	979073	993440	4p16.3	0.962263
GATA6-AS1	1.47201	0.244363	ENSG00000266010	18	22166898	22168968	18q11.2	0.962263
RP11-366M4.12	1.24105	0.244754	ENSG00000248229	4	164987265	164987787	4q32.3	0.96265
NSG1	1.86629	0.24519	ENSG00000168824	4	4348140	4418967	4p16.3	0.96265
PTPN13	1.01379	0.245248	ENSG00000163629	4	86594315	86815171	4q21.3	0.96265
C2orf72	0.788104	0.246	ENSG00000204128	2	231037490	231049714	2q37.1	0.964553
FAM230B	1.15914	0.246397	ENSG00000215498	22	21167758	21302681	22q11.21	0.964553
AC079305.8	-1.15884	0.24652	ENSG00000229337	2	177155622	177212562	2q31.2	0.964553
MC2R	1.13349	0.246978	ENSG00000185231	18	13882044	13915707	18p11.21	0.965317
AC012065.4	1.15703	0.247259	ENSG00000227047	2	20499571	20501311	2p24.1	0.965389
RP11-548H18.2	0.515351	0.24874	ENSG00000249244	4	119391831	119395335	4q26	0.970141
CPSF3	1.3197	0.249312	ENSG00000119203	2	9423568	9473101	2p25.1	0.971337
GRXCR1	1.15078	0.249822	ENSG00000215203	4	42893267	43030658	4p13	0.972295
CXCR1	1.49651	0.250622	ENSG00000163464	2	218162845	218166995	2q35	0.973871
KIF1A	1.75277	0.251684	ENSG00000130294	2	240713764	240820308	2q37.3	0.973871
RP11-861L17.3	-1.14562	0.251953	ENSG00000264472	18	68899781	68902255	18q22.1	0.973871
CXCL8	1.40316	0.252136	ENSG00000169429	4	73740506	73743716	4q13.3	0.973871
MTHFD2L	1.77961	0.252273	ENSG00000163738	4	74114174	74303099	4q13.3	0.973871
ELAC1	1.30909	0.252349	ENSG00000141642	18	50967991	50988121	18q21.2	0.973871
RP11-774O3.2	0.0996838	0.25244	ENSG00000249145	4	8320176	8320278	4p16.1	0.973871
KCNJ3	1.35213	0.252688	ENSG00000162989	2	154698299	154858352	2q24.1	0.973871
COX7B2	-1.14338	0.252879	ENSG00000170516	4	46734827	46909235	4p12	0.973871
ATP5A1P2	2.42244	0.253419	ENSG00000227682	2	155269633	155270134	2q24.1	0.973871
C2orf69	1.09124	0.253783	ENSG00000178074	2	199911256	199955392	2q33.1	0.973871
HAGLR	1.3791	0.253823	ENSG00000224189	2	176173195	176188540	2q31.1	0.973871
LINC01291	0.243486	0.254239	ENSG00000204792	2	74918148	74938418	2p12	0.973871
LINC01658	1.26701	0.254533	ENSG00000178248	22	23462086	23486980	22q11.23	0.973871
RP11-61G19.1	-1.13926	0.254593	ENSG00000249334	4	10685003	10697661	4p16.1	0.973871
HORMAD2	1.14442	0.25478	ENSG00000176635	22	30080481	30177075	22q12.2	0.973871
RP11-1267H10.2	1.13804	0.255102	ENSG00000249472	4	68614419	68615013	4q13.2	0.973871
ANAPC4	0.242972	0.256133	ENSG00000053900	4	25377213	25418498	4p15.2	0.973871
GALNT7	2.06033	0.256164	ENSG00000109586	4	173168753	173323967	4q34.1	0.973871
FAR2P4	1.89562	0.256288	ENSG00000231431	2	131279290	131309068	2q21.1	0.973871
TMPRSS6	1.69299	0.256359	ENSG00000187045	22	37065436	37109563	22q12.3	0.973871
RP11-472B18.1	0.452276	0.256478	ENSG00000224097	4	39480255	39481905	4p14	0.973871
FOSL2	1.46156	0.25664	ENSG00000075426	2	28392448	28417312	2p23.2	0.973871
AC104781.1	1.13309	0.257176	ENSG00000231334	2	54747103	54748404	2p16.1	0.973871
SMTN	2.29963	0.25731	ENSG00000183963	22	31080450	31104624	22q12.2	0.973871
CRKL	3.29275	0.257363	ENSG00000099942	22	20917426	20953749	22q11.21	0.973871
POU4F2	0.878348	0.257656	ENSG00000151615	4	146638893	146642474	4q31.22	0.973871
AC125232.1	8.56707	0.258245	ENSG00000231259	2	87031815	87053069	2p11.2	0.973871
SLC4A5	0.672359	0.258401	ENSG00000188687	2	74217566	74343414	2p13.1	0.973871
RP11-26N15.2	1.15451	0.258443	ENSG00000264790	18	27343252	27346110	18q11.2	0.973871
RP11-672L10.2	1.33526	0.258444	ENSG00000265179	18	902766	906667	18p11.32	0.973871
MED28P3	0.273101	0.259412	ENSG00000227692	2	186364598	186365128	2q32.1	0.975874
TPI1P4	1.68729	0.259507	ENSG00000225455	4	49016682	49017154	4p11	0.975874
IDUA	0.513355	0.260008	ENSG00000127415	4	986997	1004506	4p16.3	0.976307
TSHZ1	1.53723	0.260154	ENSG00000179981	18	75210755	75289950	18q22.3	0.976307
AC016716.2	1.2139	0.260748	ENSG00000224731	2	80028012	80030551	2p12	0.977353
AC073052.1	0.708891	0.261183	ENSG00000228446	2	224499387	224500100	2q36.2	0.977353
SLC5A4	0.775869	0.261231	ENSG00000100191	22	32218476	32255341	22q12.3	0.977353
APOB	1.63334	0.263405	ENSG00000084674	2	21001429	21044073	2p24.1	0.984485
LINC01881	1.40729	0.264124	ENSG00000220804	2	242088633	242160153	2q37.3	0.985505
LOXL3	2.83953	0.264214	ENSG00000115318	2	74532438	74555690	2p13.1	0.985505
VIL1	1.59232	0.264928	ENSG00000127831	2	218419092	218450250	2q35	0.986812
RP11-567N4.2	-1.11441	0.265102	ENSG00000248646	4	75361207	75434449	4q21.1	0.986812
NPHP1	1.28759	0.265473	ENSG00000144061	2	110122311	110205066	2q13	0.987193
CYP4F30P	1.85256	0.266089	ENSG00000214081	2	130680050	130685863	2q21.1	0.988194
PRORSD1P	0.263218	0.26628	ENSG00000162997	2	55282319	55284522	2p16.1	0.988194
ARPC2	0.911862	0.266666	ENSG00000163466	2	218217094	218254356	2q35	0.988629
GSTCD	1.5814	0.267604	ENSG00000138780	4	105709109	105847728	4q24	0.991107
DLGAP1-AS4	1.03386	0.268025	ENSG00000263878	18	3962353	4013943	18p11.31	0.991665
RP11-259P1.1	1.10566	0.268873	ENSG00000224192	22	26241331	26254092	22q12.1	0.993802
MTATP8P2	0.999053	0.270059	ENSG00000229604	2	87824942	87825143	2p11.2	0.99686
MEIS1-AS3	1.87907	0.270384	ENSG00000226819	2	66426735	66433451	2p14	0.99686
DPY30	0.971589	0.270514	ENSG00000162961	2	32011886	32039812	2p22.3	0.99686
RP11-713C5.1	1.52472	0.271773	ENSG00000265579	18	72743756	72745961	18q22.3	0.999243
LINC01857	1.71177	0.271883	ENSG00000224137	2	207662375	207667024	2q33.3	0.999243
RP11-454P7.3	0.73577	0.272536	ENSG00000265015	18	15196999	15197775	18p11.21	0.999243
MEPE	1.49416	0.272613	ENSG00000152595	4	87821411	87846817	4q22.1	0.999243
MTND4LP22	0.304205	0.272819	ENSG00000248133	4	25719755	25720030	4p15.2	0.999243
AC012358.7	0.883595	0.273026	ENSG00000203327	2	55214387	55216126	2p16.1	0.999243
POLE4	2.0573	0.273065	ENSG00000115350	2	74958492	74970128	2p12	0.999243
NUP50	1.55614	0.273349	ENSG00000093000	22	45163841	45188015	22q13.31	0.999289
AC023469.1	1.09454	0.27372	ENSG00000222031	2	151001220	151048774	2q23.3	0.999649
TBC1D9	1.98306	0.274575	ENSG00000109436	4	140620765	140756120	4q31.21	0.99997
ANKRD36C	1.04718	0.274658	ENSG00000174501	2	95836919	95991831	2q11.1	0.99997
WDR1	1.257	0.274798	ENSG00000071127	4	10074339	10116949	4p16.1	0.99997
RP11-580P21.1	-1.09186	0.274896	ENSG00000249976	4	73337233	73337771	4q13.3	0.99997
GSX2	1.60391	0.275441	ENSG00000180613	4	54099523	54102505	4q12	1
HOXD8	1.27996	0.275581	ENSG00000175879	2	176129694	176132695	2q31.1	1
LIMS1-AS1	1.36346	0.276073	ENSG00000228763	2	108676795	108678601	2q12.3	1
PDE6D	1.78584	0.276112	ENSG00000156973	2	231732425	231786272	2q37.1	1
CECR2	1.4325	0.276662	ENSG00000099954	22	17359949	17558149	NA	1
HSPD1P5	0.954353	0.276782	ENSG00000249193	4	144845625	144847344	4q31.21	1
NCOA4P2	1.6629	0.276855	ENSG00000249934	4	88508591	88510403	4q22.1	1
NDUFV2-AS1	1.74531	0.278725	ENSG00000266053	18	9121265	9136645	18p11.22	1
SDHCP1	-1.08315	0.278742	ENSG00000264444	18	68866517	68867028	18q22.1	1
SCFD2	0.903878	0.278864	ENSG00000184178	4	52872982	53366075	4q12	1
LINC01207	1.7957	0.278969	ENSG00000248771	4	164754064	164803795	4q32.3	1
RP11-328K4.1	1.27397	0.279	ENSG00000248740	4	103256159	103453658	4q24	1
LINC01120	-1.08177	0.279355	ENSG00000223631	2	131402901	131409049	2q21.1	1
PPP1CB	0.257658	0.279608	ENSG00000213639	2	28751640	28802940	2p23.2	1
NOC2LP2	2.07713	0.280312	ENSG00000217950	2	131442644	131444587	2q21.1	1
CROCC2	2.12625	0.280334	ENSG00000226321	2	240906330	240993311	2q37.3	1
PIK3CDP1	-1.07888	0.280641	ENSG00000231610	2	6495877	6496798	2p25.2	1
RP11-219G10.1	0.982378	0.281055	ENSG00000242169	4	188349376	188350024	4q35.2	1
RP11-33B1.1	7.79264	0.281339	ENSG00000245958	4	119454791	119552025	4q26	1
FBLN7	1.5347	0.28256	ENSG00000144152	2	112138385	112188216	2q13	1
REG1CP	1.56122	0.283432	ENSG00000204787	2	79135503	79138427	2p12	1
RN7SKP292	1.09712	0.283435	ENSG00000202392	4	6997012	6997328	4p16.1	1
C4orf33	0.568895	0.284225	ENSG00000151470	4	129093608	129116640	4q28.2	1
UGT2B11	0.853505	0.284381	ENSG00000213759	4	69199951	69214472	4q13.2	1
F11	0.880616	0.284709	ENSG00000088926	4	186265945	186287823	4q35.2	1
AC023271.1	1.40537	0.285156	ENSG00000228513	2	203061314	203062278	2q33.2	1
UPB1	0.898396	0.285996	ENSG00000100024	22	24494107	24528390	22q11.23	1
PLGLB2	0.198514	0.286423	ENSG00000125551	2	87748087	87758793	2p11.2	1
MALL	1.84947	0.286457	ENSG00000144063	2	110083870	110116566	2q13	1
FBLN1	1.58718	0.286559	ENSG00000077942	22	45502238	45601135	22q13.31	1
LANCL1	1.16848	0.287114	ENSG00000115365	2	210431249	210477652	2q34	1
CLUHP6	1.06409	0.287286	ENSG00000265279	18	32196026	32196966	18q12.1	1
LINC02174	-1.06351	0.287551	ENSG00000249297	4	171602683	171638763	4q34.1	1
MTND3P9	1.063	0.287784	ENSG00000227557	2	143098484	143098829	2q22.2	1
MAEA	7.11359	0.287829	ENSG00000090316	4	1289851	1340137	4p16.3	1
ZNF721	1.31896	0.288452	ENSG00000182903	4	435770	499156	4p16.3	1
LINC01795	-1.06141	0.288502	ENSG00000225226	2	58275877	58296548	2p16.1	1
AC009495.4	1.68192	0.288554	ENSG00000229195	2	165795080	165846091	2q24.3	1
DNER	2.57249	0.288643	ENSG00000187957	2	229357629	229714558	2q36.3	1
SDCCAG3P1	-1.06057	0.288884	ENSG00000256704	18	60009994	60010930	18q21.32	1
ZRANB3	1.66397	0.288903	ENSG00000121988	2	135136916	135531236	2q21.3	1
TADA2B	1.59298	0.289111	ENSG00000173011	4	7043391	7057952	4p16.1	1
AC073641.2	-1.05809	0.290013	ENSG00000228802	2	223965701	223965904	2q36.1	1
COBLL1	1.1622	0.290362	ENSG00000082438	2	164653624	164843679	2q24.3	1
RP11-739P1.2	1.54892	0.290923	ENSG00000248206	4	183987678	183988750	4q35.1	1
TOMM20P3	0.425039	0.290958	ENSG00000263935	18	8688022	8688410	18p11.22	1
DHRS9	1.16058	0.29124	ENSG00000073737	2	169064789	169096167	2q31.1	1
LL22NC01-81G9.3	-1.05456	0.291628	ENSG00000215403	22	36965248	36968172	22q12.3	1
UGT2A3P7	0.664479	0.291732	ENSG00000248886	4	69517667	69518400	4q13.3	1
TMEM33	1.48388	0.292321	ENSG00000109133	4	41935120	41960572	4p13	1
TGFBRAP1	1.33577	0.292537	ENSG00000135966	2	105264391	105330034	NA	1
SLC7A11	1.45953	0.292588	ENSG00000151012	4	138164097	138242349	4q28.3	1
EXOC1	0.945624	0.292643	ENSG00000090989	4	55853616	55905034	4q12	1
HELQ	1.76054	0.292902	ENSG00000163312	4	83407343	83455856	4q21.23	1
MFSD9	1.7954	0.293343	ENSG00000135953	2	102715840	102736888	2q12.1	1
ALPK1	1.3405	0.293579	ENSG00000073331	4	112285509	112442606	4q25	1
SSB	1.49485	0.293902	ENSG00000138385	2	169791933	169811756	2q31.1	1
AC011298.2	1.60143	0.295006	ENSG00000219159	2	240686334	240690414	2q37.3	1
PARD3B	0.985583	0.295345	ENSG00000116117	2	204545793	205620162	2q33.3	1
SPON2	1.50496	0.296079	ENSG00000159674	4	1166932	1208962	4p16.3	1
LINC01159	1.72764	0.296168	ENSG00000229743	2	104865616	104872595	2q12.1	1
MMADHC	1.47082	0.296313	ENSG00000168288	2	149569634	149587195	2q23.2	1
LYPD6B	1.24899	0.296527	ENSG00000150556	2	149038107	149215262	2q23.2	1
ADGRL3	1.08178	0.296757	ENSG00000150471	4	61201258	62078335	4q13.1	1
SPOCK3	1.66076	0.296891	ENSG00000196104	4	166733384	167234796	4q32.3	1
LMAN1	1.61393	0.297477	ENSG00000074695	18	59327823	59359962	18q21.32	1
LINC01477	1.0418	0.297505	ENSG00000261715	18	40066472	40099233	18q12.3	1
GPR155	1.67111	0.297937	ENSG00000163328	2	174431571	174487094	2q31.1	1
RP11-366H4.1	1.04066	0.298036	ENSG00000248370	4	188160065	188161139	4q35.2	1
TMEM87B	1.39092	0.298177	ENSG00000153214	2	112055223	112119318	2q13	1
DEFB131	0.434333	0.29819	ENSG00000186146	4	9444534	9450514	4p16.1	1
THNSL2	7.2241	0.298234	ENSG00000144115	2	88170295	88186636	2p11.2	1
ZNF521	1.24456	0.298503	ENSG00000198795	18	25061926	25352190	18q11.2	1
RP11-650J17.1	1.32183	0.29857	ENSG00000248152	4	112979590	113071962	4q25	1
AC013460.1	0.452847	0.298815	ENSG00000229727	2	7421261	7450254	2p25.1	1
SH3BP1	2.19838	0.299296	ENSG00000100092	22	37634654	37656117	22q13.1	1
LRP5L	0.543611	0.299558	ENSG00000100068	22	25351421	25405377	22q11.23	1
RP11-526A4.1	0.777486	0.299818	ENSG00000234828	4	149351903	149896233	4q31.23	1
ARHGEF38-IT1	1.48195	0.300023	ENSG00000249885	4	105561591	105570238	4q24	1
TXNL4A	0.559776	0.300228	ENSG00000141759	18	79970823	80033949	18q23	1
RP11-440L14.1	1.33185	0.300809	ENSG00000249592	4	762387	781849	4p16.3	1
MRPS5	2.33143	0.301508	ENSG00000144029	2	95087207	95122000	2q11.1	1
SCN1A	0.848661	0.301541	ENSG00000144285	2	165989160	166149180	2q24.3	1
DMC1	1.03938	0.30188	ENSG00000100206	22	38518949	38570286	22q13.1	1
WDR12	1.36469	0.302035	ENSG00000138442	2	202874782	203014798	2q33.2	1
RP11-642E20.3	0.52948	0.302265	ENSG00000249531	4	68300325	68302459	4q13.2	1
CFAP97	1.43314	0.302626	ENSG00000164323	4	185159665	185209504	4q35.1	1
IL17REL	1.66885	0.302684	ENSG00000188263	22	49994513	50012659	22q13.33	1
ADAD1	1.03011	0.302959	ENSG00000164113	4	122378966	122429802	4q27	1
GCC2	0.763778	0.30335	ENSG00000135968	2	108448561	108509398	2q12.3	1
GCC2-AS1	0.422004	0.303619	ENSG00000214184	2	108507515	108534196	2q12.3	1
SNORA73	-1.02719	0.30433	ENSG00000201816	18	56079394	56079580	18q21.2	1
AC093802.1	0.773017	0.304754	ENSG00000220256	2	239762860	239802883	2q37.3	1
AC009955.8	1.08245	0.304777	ENSG00000228973	2	219625059	219626693	2q35	1
RP11-364P22.1	1.61654	0.304811	ENSG00000234111	4	157572490	157576154	4q32.1	1
IBSP	1.1256	0.305909	ENSG00000029559	4	87799581	87812435	4q22.1	1
ZDBF2	0.564113	0.306406	ENSG00000204186	2	206274663	206314428	2q33.3	1
TBC1D14	1.67574	0.306418	ENSG00000132405	4	6909242	7030553	4p16.1	1
AC123886.2	1.31956	0.307183	ENSG00000231536	2	110610916	110612404	2q13	1
MSH6	0.303701	0.307453	ENSG00000116062	2	47695530	47810101	2p16.3	1
POLR2B	0.98012	0.307479	ENSG00000047315	4	56978824	57030399	4q12	1
TERF1P2	1.69878	0.307772	ENSG00000187589	18	14377546	14378757	18p11.21	1
WBP11P1	-1.01946	0.307986	ENSG00000260389	18	32511663	32514634	18q12.1	1
NETO1	1.21568	0.308786	ENSG00000166342	18	72742314	72868146	18q22.3	1
PCDH7	1.57084	0.309203	ENSG00000169851	4	30720415	31146805	4p15.1	1
MYT1L-AS1	1.50202	0.309291	ENSG00000225619	2	2319232	2327110	2p25.3	1
GIGYF2	1.41466	0.309371	ENSG00000204120	2	232697299	232860575	2q37.1	1
PDSS1P2	1.01527	0.309975	ENSG00000224637	2	44166266	44166943	2p21	1
SEC11C	0.638869	0.310045	ENSG00000166562	18	59139477	59158836	18q21.32	1
PHBP4	1.60806	0.310183	ENSG00000230251	2	154286589	154287425	2q24.1	1
RP11-680N20.1	1.01354	0.310803	ENSG00000263450	18	32954075	32957998	18q12.1	1
TNFAIP6	1.31076	0.31102	ENSG00000123610	2	151357592	151380048	2q23.3	1
RP4-796I17.5	0.451762	0.311598	ENSG00000224856	22	43957027	43957348	22q13.31	1
EIF3L	1.14949	0.31246	ENSG00000100129	22	37849328	37876011	22q13.1	1
FTCDNL1	0.197705	0.312629	ENSG00000226124	2	199760544	199851173	2q33.1	1
WDR75	0.391374	0.312686	ENSG00000115368	2	189441433	189475565	2q32.2	1
MYT1L	1.49227	0.313643	ENSG00000186487	2	1789113	2331260	2p25.3	1
SMC1B	1.39152	0.313808	ENSG00000077935	22	45344063	45413619	22q13.31	1
NDUFA10	5.91711	0.313878	ENSG00000130414	2	239892450	240025402	2q37.3	1
PNPLA5	0.777613	0.314661	ENSG00000100341	22	43879678	43892013	22q13.31	1
KCTD18	1.61832	0.314898	ENSG00000155729	2	200488952	200519784	2q33.1	1
AC093838.4	0.271641	0.315108	ENSG00000152117	2	131492813	131521573	2q21.1	1
HK2	1.66715	0.315471	ENSG00000159399	2	74833988	74893359	2p12	1
AC012358.4	1.32959	0.316871	ENSG00000227799	2	55224399	55225908	2p16.1	1
SLC30A9	0.31018	0.317077	ENSG00000014824	4	41990472	42090457	4p13	1
TMSB10	2.2536	0.317747	ENSG00000034510	2	84905625	84906662	2p11.2	1
AC106869.2	1.07528	0.318082	ENSG00000226087	2	47225794	47239225	2p21	1
RPL12P15	0.9122	0.318532	ENSG00000230993	2	121658475	121658973	2q14.3	1
AC007362.3	1.72089	0.318753	ENSG00000225216	2	205756469	205764006	2q33.3	1
LINC01813	-0.99678	0.318872	ENSG00000229805	2	56077417	56090382	2p16.1	1
HPS4	0.275069	0.318964	ENSG00000100099	22	26451480	26483836	22q12.1	1
AC016994.2	-0.996237	0.319135	ENSG00000227294	2	106834464	106841207	2q12.3	1
RHOT1P1	0.617194	0.319532	ENSG00000266145	18	14222008	14222331	18p11.21	1
GAREM2	0.718195	0.319559	ENSG00000157833	2	26173091	26189663	2p23.3	1
AC018735.1	-0.993552	0.320441	ENSG00000226553	2	187001876	187003377	2q32.1	1
SULT1C3	0.787524	0.320485	ENSG00000196228	2	108247195	108265351	2q12.3	1
RP11-465I4.3	-0.993344	0.320542	ENSG00000264845	18	69469517	69471736	18q22.2	1
FAM138B	0.833518	0.320808	ENSG00000226516	2	113577382	113578852	2q14.1	1
AC108039.1	-0.992055	0.321171	ENSG00000213486	2	61710076	61710978	2p15	1
BLOC1S4	1.49616	0.321598	ENSG00000186222	4	6716055	6717671	4p16.1	1
PDLIM5	1.3026	0.322004	ENSG00000163110	4	94451857	94668227	4q22.3	1
DNAJB14	0.565359	0.32308	ENSG00000164031	4	99896248	99946726	4q23	1
TSSC1-IT1	1.12028	0.323292	ENSG00000224885	2	3298341	3301465	2p25.3	1
DBI	1.45092	0.323414	ENSG00000155368	2	119366921	119372560	2q14.2	1
SLC23A3	1.38909	0.323558	ENSG00000213901	2	219161465	219170095	2q35	1
GABRG1	1.02804	0.32431	ENSG00000163285	4	46035769	46124081	4p12	1
USP53	0.916717	0.32448	ENSG00000145390	4	119212645	119295517	4q26	1
FAHD2A	1.91168	0.324583	ENSG00000115042	2	95402721	95416616	2q11.1	1
NPY5R	2.61907	0.324679	ENSG00000164129	4	163343939	163351934	4q32.2	1
TAPT1	2.03214	0.325053	ENSG00000169762	4	16160505	16227410	4p15.32	1
AC008269.2	1.39763	0.32588	ENSG00000229321	2	206866795	206868289	2q33.3	1
AC096574.4	1.02396	0.326567	ENSG00000225057	2	238231684	238255633	2q37.3	1
AC008277.1	1.62661	0.327093	ENSG00000223642	2	159392101	159404636	2q24.2	1
NMUR1	0.577077	0.327181	ENSG00000171596	2	231523160	231530495	2q37.1	1
SCTR	0.795659	0.327259	ENSG00000080293	2	119439843	119525301	2q14.2	1
OR4K7P	0.977943	0.328102	ENSG00000265340	18	14570844	14571788	18p11.21	1
RP11-455G16.1	0.381176	0.328321	ENSG00000178636	4	119192773	119212635	4q26	1
LINC01543	0.771514	0.328878	ENSG00000263862	18	26422995	26426101	18q11.2	1
LINC01805	0.882933	0.329733	ENSG00000223863	2	64486353	64500904	2p14	1
RP11-1281K21.1	-0.974098	0.330008	ENSG00000237961	4	49238032	49245419	4p11	1
DTHD1	1.48363	0.330145	ENSG00000197057	4	36281622	36345756	4p14	1
CXCL10	1.14152	0.330498	ENSG00000169245	4	76021117	76023497	4q21.1	1
KLF2P1	1.6752	0.330587	ENSG00000231240	2	130036958	130038422	2q21.1	1
TSSC1	1.4934	0.330818	ENSG00000032389	2	3188925	3377882	2p25.3	1
PROKR1	1.22642	0.330858	ENSG00000169618	2	68643589	68658247	2p13.3	1
ABCA12	1.33077	0.33108	ENSG00000144452	2	214931542	215138428	2q35	1
HMGB1P9	-0.97064	0.331728	ENSG00000224159	2	218200434	218201388	2q35	1
CCNT2-AS1	1.15386	0.332266	ENSG00000224043	2	134735464	134877643	2q21.3	1
LINC01541	0.341419	0.332722	ENSG00000260676	18	71519962	71578956	18q22.3	1
XXbac-B562F10.11	1.35316	0.333065	ENSG00000215493	22	20450122	20451824	22q11.21	1
MC4R	1.2281	0.333248	ENSG00000166603	18	60371110	60372775	18q21.32	1
DNAH6	0.119137	0.333337	ENSG00000115423	2	84516455	84819589	2p11.2	1
CCDC110	0.870778	0.33365	ENSG00000168491	4	185445182	185471104	4q35.1	1
ZADH2	0.794576	0.333727	ENSG00000180011	18	75195108	75209348	18q22.3	1
RP11-110H1.8	0.965444	0.334323	ENSG00000264464	18	49499390	49501860	18q21.1	1
MTCO3P5	0.338472	0.334323	ENSG00000225476	2	143098898	143099933	2q22.2	1
LINC01444	1.39051	0.33436	ENSG00000264301	18	14969001	14970468	18p11.21	1
IL36RN	1.422	0.334469	ENSG00000136695	2	113058638	113065382	2q14.1	1
RP11-815N9.2	1.372	0.334537	ENSG00000248988	4	159007119	159007835	4q32.1	1
RP3-438O4.4	-0.964078	0.335007	ENSG00000225676	22	30184644	30207109	22q12.2	1
SNORA70F	1.92747	0.33529	ENSG00000206869	2	164687643	164687777	2q24.3	1
REG1A	1.48466	0.335346	ENSG00000115386	2	79120458	79123419	2p12	1
IHH	0.596211	0.335573	ENSG00000163501	2	219054420	219060467	2q35	1
RP11-279O9.4	1.08955	0.336267	ENSG00000249679	4	185471516	185472263	4q35.1	1
ARHGAP28	0.853251	0.336307	ENSG00000088756	18	6729718	6915716	18p11.31	1
MOGS	0.141999	0.33723	ENSG00000115275	2	74461057	74465410	2p13.1	1
LINC00954	0.806431	0.337419	ENSG00000228784	2	19868860	19885047	2p24.1	1
ZC3H15	1.64834	0.337561	ENSG00000065548	2	186486156	186509363	2q32.1	1
AC016735.1	0.68214	0.33805	ENSG00000224739	2	43001355	43006060	2p21	1
AC114812.5	0.666653	0.338095	ENSG00000178836	2	233754305	233754689	2q37.1	1
ELF2	2.32301	0.338227	ENSG00000109381	4	139028112	139177218	4q31.1	1
RP11-717H13.1	0.957267	0.338432	ENSG00000248339	4	171289475	171298267	4q34.1	1
ANXA3	1.6831	0.33864	ENSG00000138772	4	78551519	78610421	4q21.21	1
MAP2	0.873808	0.339377	ENSG00000078018	2	209424058	209734118	2q34	1
RP4-539M6.14	1.3305	0.339522	ENSG00000181123	22	30475364	30492804	22q12.2	1
ANTXR1	1.71898	0.339578	ENSG00000169604	2	69013178	69249327	2p13.3	1
LINC01907	0.604097	0.340316	ENSG00000226125	2	230690921	230700529	2q37.1	1
ITPRIPL1	0.218928	0.341194	ENSG00000198885	2	96325331	96330517	2q11.2	1
KRT18P39	0.713487	0.34129	ENSG00000224791	2	203764295	203765593	2q33.2	1
CTA-221G9.12	1.09622	0.341422	ENSG00000203280	22	25102433	25112692	22q11.23	1
UVSSA	5.17626	0.341611	ENSG00000163945	4	1347266	1388049	4p16.3	1
LDLRAD4	1.35456	0.341923	ENSG00000168675	18	13217498	13652755	18p11.21	1
RP11-148B6.2	0.8295	0.341968	ENSG00000250046	4	112693047	112706810	4q25	1
PATZ1	0.870249	0.342295	ENSG00000100105	22	31325804	31346232	22q12.2	1
LIAS	0.813519	0.342848	ENSG00000121897	4	39458889	39485109	4p14	1
CTBP1	1.70238	0.342898	ENSG00000159692	4	1211448	1249137	4p16.3	1
CCDC149	1.51329	0.3432	ENSG00000181982	4	24806117	24980148	4p15.2	1
HOXD9	1.17195	0.344115	ENSG00000128709	2	176122720	176124937	2q31.1	1
KIAA1644	1.13043	0.344894	ENSG00000138944	22	44243667	44312851	22q13.31	1
LTBP1	0.627836	0.345509	ENSG00000049323	2	32946972	33399509	2p22.3	1
AC079807.1	-0.94229	0.346044	ENSG00000226473	2	47939738	47940218	2p16.3	1
AC144525.1	0.837488	0.346333	ENSG00000226992	2	238788648	238789716	2q37.3	1
NIPSNAP1	0.239861	0.34634	ENSG00000184117	22	29554808	29581337	22q12.2	1
AGXT	0.868616	0.346492	ENSG00000172482	2	240868479	240879120	2q37.3	1
APBB2	0.876861	0.346567	ENSG00000163697	4	40810027	41216714	NA	1
WDR33	1.73552	0.346719	ENSG00000136709	2	127701022	127811187	2q14.3	1
LINC00500	0.180011	0.347615	ENSG00000249381	4	138425523	138436869	4q28.3	1
DERL3	1.17482	0.348269	ENSG00000099958	22	23834517	23839012	22q11.23	1
GAPDHP66	0.499105	0.349323	ENSG00000250933	18	3977649	3978615	18p11.31	1
C2orf82	1.38243	0.349538	ENSG00000182600	2	232869014	232878685	2q37.1	1
UGT2B4	0.744525	0.349883	ENSG00000156096	4	69480165	69526014	4q13.3	1
AC002056.3	0.345752	0.350169	ENSG00000213683	22	50754675	50755434	22q13.33	1
FBXO8	1.39328	0.350324	ENSG00000164117	4	174236658	174284264	4q34.1	1
TMPRSS11E	1.49223	0.351208	ENSG00000087128	4	68447449	68497604	4q13.2	1
IGLV4-3	1.0031	0.351571	ENSG00000211672	22	22871507	22872035	22q11.22	1
FEM1AP2	0.85706	0.351587	ENSG00000265296	18	14391913	14393909	18p11.21	1
KCNG2	1.58475	0.351589	ENSG00000178342	18	79863668	79900184	18q23	1
RNF4	0.736075	0.351802	ENSG00000063978	4	2462220	2515855	4p16.3	1
STAM2	0.207078	0.352069	ENSG00000115145	2	152116801	152175992	2q23.3	1
SLC10A7	1.31253	0.352433	ENSG00000120519	4	146253975	146521964	4q31.22	1
AC116609.3	-0.929134	0.35282	ENSG00000231173	2	741977	749856	2p25.3	1
PI4K2B	0.456467	0.352879	ENSG00000038210	4	25233975	25279092	4p15.2	1
RND3	1.41125	0.353065	ENSG00000115963	2	150468195	150539011	2q23.3	1
FAT4	0.876844	0.354259	ENSG00000196159	4	125316399	125492932	4q28.1	1
BCL2L13	0.863914	0.35461	ENSG00000099968	22	17628855	17730855	22q11.21	1
FOXD4L1	0.263458	0.354852	ENSG00000184492	2	113498665	113501155	2q14.1	1
RP13-270P17.1	1.7323	0.355775	ENSG00000264235	18	3255436	3261850	18p11.31	1
ZSWIM2	0.768743	0.355826	ENSG00000163012	2	186827835	186849208	2q32.1	1
NEU4	0.854348	0.356148	ENSG00000204099	2	241809807	241817413	2q37.3	1
MEX3C	1.00074	0.35666	ENSG00000176624	18	51174550	51218304	18q21.2	1
DUSP28	1.30174	0.35717	ENSG00000188542	2	240560054	240564014	2q37.3	1
RPL12P39	-0.920292	0.35742	ENSG00000237314	18	64072158	64072653	18q22.1	1
QDPR	1.17161	0.357608	ENSG00000151552	4	17460261	17512234	4p15.32	1
REG1B	1.57879	0.358188	ENSG00000172023	2	79085030	79087993	2p12	1
BID	0.752588	0.358266	ENSG00000015475	22	17734138	17774770	22q11.21	1
RP11-286N3.2	0.408712	0.358501	ENSG00000264000	18	5567130	5570942	18p11.31	1
SKA1	1.7159	0.358575	ENSG00000154839	18	50374995	50394173	18q21.1	1
SRD5A3-AS1	0.247144	0.358977	ENSG00000249700	4	55363971	55395842	4q12	1
SLC16A8	0.988297	0.359352	ENSG00000100156	22	38078134	38084093	22q13.1	1
ANTXR2	1.1621	0.359555	ENSG00000163297	4	79901149	80125454	4q21.21	1
UGT2B7	1.1084	0.360263	ENSG00000171234	4	69051363	69112987	4q13.2	1
RN7SL558P	0.91471	0.360344	ENSG00000243260	4	39761000	39761298	4p14	1
RXFP1	1.58177	0.361062	ENSG00000171509	4	158315311	158653372	4q32.1	1
SLC1A4	1.27629	0.361518	ENSG00000115902	2	64988477	65023865	2p14	1
GGT3P	1.4124	0.361724	ENSG00000197421	22	18773665	18843399	22q11.21	1
TMEM163	0.745392	0.362227	ENSG00000152128	2	134455759	134719000	2q21.3	1
RTP5	0.918058	0.362342	ENSG00000188011	2	241869600	241873823	2q37.3	1
AC093609.1	1.23962	0.362644	ENSG00000230587	2	43097746	43102691	2p21	1
CRIP1P4	0.910193	0.362721	ENSG00000182351	22	24712292	24712520	22q11.23	1
AC007318.5	1.52892	0.362776	ENSG00000172974	2	65205108	65205988	2p14	1
C2orf54	1.58005	0.362933	ENSG00000172478	2	240886048	240896889	2q37.3	1
AC010150.1	0.743247	0.36305	ENSG00000218682	2	25856461	25856966	2p23.3	1
LPIN1	0.154088	0.36308	ENSG00000134324	2	11677595	11827409	2p25.1	1
SH3BP2	1.02056	0.363463	ENSG00000087266	4	2793023	2841098	4p16.3	1
CCT4	1.90754	0.363716	ENSG00000115484	2	61868089	61888723	2p15	1
KCNIP3	1.64974	0.364043	ENSG00000115041	2	95297304	95386083	2q11.1	1
UNC50	1.12166	0.364065	ENSG00000115446	2	98608579	98618515	2q11.2	1
EPB41L3	1.24045	0.364116	ENSG00000082397	18	5392381	5630700	18p11.31	1
SLC2A11	2.79163	0.364497	ENSG00000133460	22	23857040	23886309	22q11.23	1
RP11-25H12.1	-0.905714	0.365087	ENSG00000249413	4	65998846	66150012	4q13.2	1
RN7SKP169	0.905111	0.365407	ENSG00000223056	22	25963983	25964273	22q12.1	1
LINC01941	-0.905069	0.365429	ENSG00000226813	2	126110099	126117985	2q14.3	1
RP3-412A9.15	-0.904586	0.365685	ENSG00000214125	22	31155966	31156647	22q12.2	1
SP140L	0.172668	0.366016	ENSG00000185404	2	230327184	230403732	2q37.1	1
PELI1	1.50573	0.366201	ENSG00000197329	2	64092652	64144454	2p14	1
PSTPIP2	1.19089	0.366221	ENSG00000152229	18	45983536	46072260	18q21.1	1
PGM2	1.21319	0.366904	ENSG00000169299	4	37826633	37862937	4p14	1
AC195454.1	0.88522	0.368905	ENSG00000249241	4	40316485	40330419	4p14	1
RP11-47G4.1	-0.898089	0.369138	ENSG00000263733	18	71225704	71226721	18q22.3	1
LINC01909	0.4663	0.369459	ENSG00000266258	18	70335439	70352459	18q22.2	1
CPE	1.1665	0.369463	ENSG00000109472	4	165361194	165498320	4q32.3	1
VRK2	0.799153	0.369629	ENSG00000028116	2	57907651	58159920	2p16.1	1
AC064836.3	0.336785	0.370623	ENSG00000226261	2	202336024	202336727	2q33.1	1
CES5AP1	0.97264	0.370654	ENSG00000215478	22	23359603	23387731	22q11.23	1
RP11-436A7.1	-0.894821	0.370883	ENSG00000250150	4	167306910	167308789	4q32.3	1
TCF4	1.63195	0.371085	ENSG00000196628	18	55222331	55664787	18q21.2	1
KANSL3	1.70982	0.371331	ENSG00000114982	2	96593170	96642787	2q11.2	1
AF224669.3	-0.893751	0.371455	ENSG00000241981	4	102662611	102663073	4q24	1
ACOXL-AS1	0.730336	0.37146	ENSG00000204581	2	111098345	111115588	2q13	1
KRT8P10	0.866088	0.371655	ENSG00000231203	2	183071040	183072486	2q32.1	1
RP11-403A21.3	0.298144	0.371993	ENSG00000265204	18	24076794	24099320	18q11.2	1
RP11-25L3.3	-0.892622	0.372059	ENSG00000263655	18	73914405	74034161	18q22.3	1
RP11-452C8.1	1.06861	0.372085	ENSG00000248408	4	79663761	79696837	4q21.21	1
AC010745.1	0.725863	0.372795	ENSG00000226041	2	16202430	16204226	2p24.3	1
RP11-1E22.1	-0.89033	0.373288	ENSG00000249463	4	132027175	132027432	4q28.3	1
USP40	0.442071	0.373736	ENSG00000085982	2	233475520	233566782	2q37.1	1
FGF5	1.40312	0.373951	ENSG00000138675	4	80266599	80336680	4q21.21	1
CD28	0.920611	0.374029	ENSG00000178562	2	203706475	203738912	2q33.2	1
FABP5P10	0.566194	0.374503	ENSG00000213201	2	151186210	151186595	2q23.3	1
EFHD1	1.18025	0.374759	ENSG00000115468	2	232606057	232682781	2q37.1	1
FBXO11	1.44179	0.374859	ENSG00000138081	2	47789316	47905677	2p16.3	1
ANK2	1.10585	0.374977	ENSG00000145362	4	112818109	113383740	NA	1
AC105393.2	0.632028	0.375006	ENSG00000226277	2	421057	422303	2p25.3	1
ZNF70	1.45783	0.375593	ENSG00000187792	22	23738678	23751092	22q11.23	1
RN7SL152P	0.402003	0.375644	ENSG00000242102	4	140577925	140578222	4q31.1	1
CTAGE1	0.0447947	0.376445	ENSG00000212710	18	22413601	22417915	18q11.2	1
RP11-100K18.1	1.0305	0.376448	ENSG00000266213	18	78137223	78140887	18q23	1
RP11-53I6.3	1.27672	0.376963	ENSG00000265008	18	32091295	32091502	18q12.1	1
PDE1A	1.24536	0.377302	ENSG00000115252	2	182140036	182523192	2q32.1	1
ZNF24	0.927319	0.377379	ENSG00000172466	18	35332212	35345482	18q12.2	1
BPIFC	0.674913	0.378072	ENSG00000184459	22	32413847	32464484	22q12.3	1
SMIM14	0.652874	0.378271	ENSG00000163683	4	39546330	39639090	4p14	1
POM121L4P	-0.878418	0.379717	ENSG00000217261	22	20689929	20698938	22q11.21	1
USP18	1.06558	0.380799	ENSG00000184979	22	18149899	18177397	22q11.21	1
LINC01320	2.40847	0.38098	ENSG00000228262	2	34677555	34738231	2p22.3	1
AC104634.3	1.30123	0.381198	ENSG00000231494	2	231559903	231560364	2q37.1	1
UCP1	1.36933	0.381379	ENSG00000109424	4	140559434	140568805	4q31.1	1
GYPC	1.15508	0.381542	ENSG00000136732	2	126655933	126696675	2q14.3	1
RP11-359D14.2	0.95752	0.381645	ENSG00000233860	4	76756960	76758474	4q21.1	1
EFCAB6-AS1	0.941068	0.382785	ENSG00000223843	22	43516107	43537117	22q13.2	1
TMSB4XP8	2.39126	0.382863	ENSG00000187653	4	90838903	90839037	4q22.1	1
TTLL1	0.696685	0.382897	ENSG00000100271	22	43046410	43089428	22q13.2	1
FOSL1P1	1.84285	0.383576	ENSG00000248394	4	128155389	128156204	4q28.2	1
MED15P3	0.870746	0.383893	ENSG00000226831	2	131395217	131395542	2q21.1	1
CLDN5	0.952314	0.383977	ENSG00000184113	22	19523024	19527545	22q11.21	1
SPATA5	1.3051	0.384144	ENSG00000145375	4	122923074	123319450	4q28.1	1
STRADB	2.36829	0.384157	ENSG00000082146	2	201388002	201480846	2q33.1	1
METTL5	0.553083	0.384178	ENSG00000138382	2	169810081	169824931	2q31.1	1
RNF144A	1.77499	0.385019	ENSG00000151692	2	6917392	7068286	2p25.1	1
SLAIN2	1.07379	0.385088	ENSG00000109171	4	48341322	48426212	4p11	1
PLCD4	1.18526	0.386047	ENSG00000115556	2	218607765	218637181	2q35	1
RIMBP3C	-0.866277	0.386338	ENSG00000183246	22	21545645	21551461	22q11.21	1
ARHGAP15	0.691556	0.387209	ENSG00000075884	2	143091362	143768352	NA	1
LINC01935	-0.86452	0.387303	ENSG00000224095	2	102967408	102984429	2q12.1	1
AF146191.4	3.1674	0.38746	ENSG00000245685	4	189780336	189940271	4q35.2	1
TTN	1.31293	0.388118	ENSG00000155657	2	178525989	178830802	2q31.2	1
TRIML2	1.06959	0.388161	ENSG00000179046	4	188091273	188109603	4q35.2	1
METAP1	0.718373	0.388196	ENSG00000164024	4	98995620	99062813	4q23	1
API5P2	0.410352	0.3886	ENSG00000213962	2	177997273	177998770	2q31.2	1
PYURF	0.614446	0.388786	ENSG00000145337	4	88520985	88523502	4q22.1	1
RPL31	0.995486	0.388855	ENSG00000071082	2	101002245	101024032	2q11.2	1
CIDEA	1.14579	0.389101	ENSG00000176194	18	12254319	12277595	18p11.21	1
PKDCC	0.876248	0.389942	ENSG00000162878	2	42048020	42058528	2p21	1
LINC01912	0.858125	0.390823	ENSG00000264699	18	68258339	68264827	18q22.1	1
LINC01093	1.46957	0.391069	ENSG00000249173	4	184893871	184899454	4q35.1	1
ZNF518B	1.37091	0.391182	ENSG00000178163	4	10439874	10457408	4p16.1	1
LINC01116	1.52863	0.391788	ENSG00000163364	2	176629589	176637709	2q31.1	1
IDH1	1.03138	0.391904	ENSG00000138413	2	208236227	208266074	2q34	1
FAR2P1	0.871696	0.392012	ENSG00000180178	2	129990456	130051131	2q21.1	1
AC007731.1	-0.855945	0.392028	ENSG00000188280	22	20338805	20354372	22q11.21	1
NDST3	1.1699	0.392123	ENSG00000164100	4	118034345	118258648	4q26	1
CCDC148	1.54134	0.392281	ENSG00000153237	2	158171081	158456753	2q24.1	1
RP11-161D15.2	0.855196	0.392443	ENSG00000250043	4	173877471	173913252	4q34.1	1
RN7SKP137	2.00587	0.392911	ENSG00000223006	4	121061172	121061478	4q27	1
ABCB6	1.3189	0.392997	ENSG00000115657	2	219209768	219213240	2q35	1
RP11-208N20.1	-0.852742	0.393802	ENSG00000250141	4	141569931	141576077	4q31.21	1
MYL12A	1.23151	0.393805	ENSG00000101608	18	3247481	3256236	18p11.31	1
RPL7AP28	1.33581	0.394225	ENSG00000184139	4	131857343	131857913	4q28.3	1
SAP18P2	1.49769	0.39589	ENSG00000223873	2	181694442	181694900	2q31.3	1
NHEJ1	1.19184	0.395997	ENSG00000187736	2	219075317	219160865	2q35	1
DUX4L9	0.440614	0.396244	ENSG00000224807	4	190021407	190022665	4q35.2	1
PRKD3	0.132596	0.396318	ENSG00000115825	2	37250502	37324808	2p22.2	1
GSC2	0.09626	0.39706	ENSG00000063515	22	19148576	19150283	22q11.21	1
RCC2P8	0.281001	0.397516	ENSG00000250185	4	108788745	108789779	4q25	1
CAMKMT	0.550686	0.397647	ENSG00000143919	2	44361950	44772592	2p21	1
AC013269.5	0.845692	0.397724	ENSG00000184761	2	130539095	130549883	2q21.1	1
DPP10	0.880253	0.397731	ENSG00000175497	2	114442299	115845752	2q14.1	1
KLHL2	2.52699	0.397844	ENSG00000109466	4	165207618	165323156	4q32.3	1
AKAIN1	1.17067	0.398648	ENSG00000231824	18	5145285	5197503	18p11.31	1
HS1BP3	0.766428	0.398847	ENSG00000118960	2	20560448	20651089	2p24.1	1
CFAP99	0.77507	0.398909	ENSG00000206113	4	2418974	2462942	4p16.3	1
ZFAND2B	0.753678	0.398971	ENSG00000158552	2	219195237	219209651	2q35	1
RP11-739N10.1	1.02818	0.399287	ENSG00000264151	18	27336379	27595164	NA	1
TMEM237	1.08054	0.399415	ENSG00000155755	2	201620184	201643570	2q33.1	1
ICA1L	0.810937	0.399653	ENSG00000163596	2	202773150	202871985	2q33.2	1
NKX1-1	0.762084	0.400186	ENSG00000235608	4	1402932	1406331	4p16.3	1
RIT2	0.97554	0.400231	ENSG00000152214	18	42743227	43115691	18q12.3	1
APOBEC3H	2.07844	0.400599	ENSG00000100298	22	39097224	39104067	22q13.1	1
MCEE	0.746085	0.400715	ENSG00000124370	2	71109684	71130239	2p13.3	1
RP11-567M16.3	-0.840151	0.400824	ENSG00000178412	18	79638928	79679745	18q23	1
MRPL53	1.77903	0.400873	ENSG00000204822	2	74471958	74473322	2p13.1	1
SMAD2	1.06786	0.401325	ENSG00000175387	18	47808957	47931146	18q21.1	1
NDUFB2P1	-0.839198	0.401358	ENSG00000249074	4	154724586	154724880	4q32.1	1
NUDT9	0.437465	0.401672	ENSG00000170502	4	87422582	87459454	4q22.1	1
AC053503.11	1.24513	0.401769	ENSG00000227432	2	219482073	219516877	2q35	1
RP11-288C17.1	0.229954	0.401816	ENSG00000265417	18	1362445	1363873	18p11.32	1
MMAA	1.24118	0.401856	ENSG00000151611	4	145618263	145660035	4q31.21	1
SOD3	0.548937	0.402325	ENSG00000109610	4	24789912	24800842	4p15.2	1
RP11-527H14.1	1.68904	0.402353	ENSG00000263821	18	14978739	14979839	18p11.21	1
2025-03-01	1.05031	0.403843	ENSG00000145416	4	163524298	164384050	NA	1
RELL1	0.64647	0.404083	ENSG00000181826	4	37612901	37686376	4p14	1
PPP1R1C	0.425187	0.40477	ENSG00000150722	2	181954241	182131398	NA	1
HTRA3	0.670945	0.404876	ENSG00000170801	4	8269765	8307111	4p16.1	1
FAM228B	0.0882193	0.40497	ENSG00000219626	2	24076526	24169640	2p23.3	1
PXDN	1.01236	0.405156	ENSG00000130508	2	1631887	1744852	2p25.3	1
SRP72	0.273795	0.405355	ENSG00000174780	4	56466915	56503107	4q12	1
AC093702.1	1.34853	0.406258	ENSG00000231156	2	45013214	45013668	2p21	1
FAM126B	1.21558	0.406812	ENSG00000155744	2	200973718	201061424	2q33.1	1
GLB1L	0.568498	0.406888	ENSG00000163521	2	219236670	219245454	2q35	1
UBBP1	1.69505	0.407194	ENSG00000230037	2	136329441	136329913	2q22.1	1
AC016757.3	0.39481	0.407226	ENSG00000186235	2	238224552	238231613	2q37.3	1
BOD1L1	0.505442	0.407386	ENSG00000038219	4	13568738	13627723	4p15.33	1
AC079305.10	0.317985	0.407783	ENSG00000222043	2	177264359	177265515	2q31.2	1
DDT	0.673607	0.408017	ENSG00000099977	22	23973104	23980469	22q11.23	1
N4BP2	0.399793	0.408491	ENSG00000078177	4	40056826	40158252	4p14	1
LINC01824	0.825508	0.409083	ENSG00000226488	2	6502726	6503806	2p25.2	1
STARD7	1.21921	0.409184	ENSG00000084090	2	96184859	96208415	2q11.2	1
MRFAP1	1.06612	0.409316	ENSG00000179010	4	6640091	6642745	4p16.1	1
MTNR1A	0.948801	0.409343	ENSG00000168412	4	186533655	186555567	4q35.2	1
CLDN24	-0.824946	0.409402	ENSG00000185758	4	183321764	183322426	4q35.1	1
AC005042.5	0.256588	0.409745	ENSG00000228586	2	158685903	158753775	2q24.1	1
MAP9	0.860356	0.410922	ENSG00000164114	4	155342658	155376970	4q32.1	1
LINC01919	0.822194	0.410967	ENSG00000263438	18	53568447	53597851	18q21.2	1
NOL10	0.484401	0.411401	ENSG00000115761	2	10570766	10689987	2p25.1	1
HEATR5B	0.850242	0.411737	ENSG00000008869	2	36968383	37084342	2p22.2	1
NGEF	1.98796	0.412538	ENSG00000066248	2	232878709	233013272	2q37.1	1
AC096649.2	-0.819246	0.412646	ENSG00000229750	2	175167904	175168522	2q31.1	1
RP11-103J17.1	0.818784	0.41291	ENSG00000247810	4	37078577	37125424	4p14	1
WIPF1	0.852685	0.41303	ENSG00000115935	2	174559572	174682916	2q31.1	1
LDAH	0.362639	0.413102	ENSG00000118961	2	20684014	20823130	2p24.1	1
UBE2F	0.241113	0.413343	ENSG00000184182	2	237966827	238042782	2q37.3	1
C4orf46	1.45584	0.413616	ENSG00000205208	4	158666679	158672124	4q32.1	1
UGDH-AS1	0.741741	0.413717	ENSG00000249348	4	39528312	39594707	4p14	1
ODC1	1.16709	0.414307	ENSG00000115758	2	10439968	10448504	2p25.1	1
MIF-AS1	0.176408	0.414564	ENSG00000218537	22	23894583	23898930	22q11.23	1
RPL21P32	0.0547964	0.415341	ENSG00000224019	2	185956587	185957063	2q32.1	1
GTDC1	1.20189	0.415693	ENSG00000121964	2	143938068	144332568	2q22.3	1
C4orf19	2.41786	0.415971	ENSG00000154274	4	37453941	37623495	4p14	1
FAM118A	0.0878075	0.416783	ENSG00000100376	22	45308968	45341955	22q13.31	1
FEV	1.18174	0.417168	ENSG00000163497	2	218981087	218985657	2q35	1
PAIP2B	1.17287	0.417397	ENSG00000124374	2	71182739	71227083	2p13.3	1
SMARCAL1	0.0810243	0.41751	ENSG00000138375	2	216412414	216483031	2q35	1
ATG16L1	1.37445	0.417702	ENSG00000085978	2	233210051	233295674	2q37.1	1
FAM69C	0.239375	0.418107	ENSG00000187773	18	74434099	74457944	18q22.3	1
EPCAM	0.260288	0.418168	ENSG00000119888	2	47345158	47387601	2p21	1
CNPPD1	0.823747	0.418291	ENSG00000115649	2	219171897	219177922	2q35	1
METTL4	0.105755	0.418715	ENSG00000101574	18	2537525	2571509	18p11.32	1
SMARCB1	0.452117	0.419511	ENSG00000099956	22	23786963	23834502	22q11.23	1
C2orf71	0.61985	0.419795	ENSG00000179270	2	29061490	29074261	2p23.2	1
UBR3	1.39407	0.420339	ENSG00000144357	2	169827458	170084131	2q31.1	1
TUBA4A	1.25964	0.420389	ENSG00000127824	2	219250338	219278170	2q35	1
POTEKP	1.6	0.420873	ENSG00000204434	2	131591752	131627266	2q21.1	1
C4orf3	0.462877	0.4218	ENSG00000164096	4	119296419	119304445	4q26	1
MPV17	1.64874	0.421844	ENSG00000115204	2	27309492	27325680	2p23.3	1
ALS2CR11	0.944944	0.423507	ENSG00000155754	2	201487425	201619178	2q33.1	1
AC007948.1	0.800161	0.423618	ENSG00000263863	18	65105873	65125710	18q22.1	1
ANKAR	1.6241	0.423839	ENSG00000151687	2	189674290	189761193	2q32.2	1
FGFRL1	1.4429	0.424228	ENSG00000127418	4	1009936	1026897	4p16.3	1
HMGA1P2	1.23228	0.425037	ENSG00000248641	4	73098822	73099145	4q13.3	1
PIAS2	0.0327993	0.425322	ENSG00000078043	18	46803224	46920148	18q21.1	1
AC007256.5	0.871023	0.425478	ENSG00000213090	2	201410544	201413308	2q33.1	1
RP11-677O4.2	0.796772	0.425584	ENSG00000260759	18	11666456	11670165	18p11.21	1
RP11-395L14.17	0.622056	0.425654	ENSG00000144158	2	113657908	113658675	2q14.1	1
PASK	0.545608	0.426353	ENSG00000115687	2	241106099	241149504	2q37.3	1
LL22NC03-63E9.3	-0.794405	0.42696	ENSG00000220891	22	22559343	22566602	22q11.22	1
BRE	0.834015	0.427464	ENSG00000158019	2	27889941	28338901	2p23.2	1
ANKRD23	1.04568	0.427621	ENSG00000163126	2	96824526	96844034	2q11.2	1
REG3G	1.04874	0.427628	ENSG00000143954	2	79025686	79028505	2p12	1
AC096669.1	0.400202	0.427774	ENSG00000225588	2	107362282	107407329	2q12.3	1
AC104777.4	0.250843	0.427828	ENSG00000224048	2	150612381	150635348	2q23.3	1
ASB18	0.181099	0.427884	ENSG00000182177	2	236194872	236264409	2q37.2	1
DUSP19	0.457818	0.428519	ENSG00000162999	2	183078559	183100005	2q32.1	1
AC016738.3	1.37898	0.428556	ENSG00000230140	2	100972648	100977161	2q11.2	1
PKP4-AS1	0.989884	0.428676	ENSG00000204380	2	158658337	158735002	2q24.1	1
PVALB	1.01837	0.429686	ENSG00000100362	22	36800684	36819479	22q12.3	1
AC093323.3	0.308949	0.429706	ENSG00000170846	4	6673451	6676047	4p16.1	1
TMEM175	0.951022	0.42985	ENSG00000127419	4	932387	958656	4p16.3	1
RP11-555K12.1	1.21425	0.429943	ENSG00000243417	4	152551277	152552364	4q31.3	1
KIF3C	1.25205	0.430203	ENSG00000084731	2	25926596	25982749	2p23.3	1
SPR	1.79286	0.430452	ENSG00000116096	2	72887360	72892158	2p13.2	1
BST1	0.963241	0.43062	ENSG00000109743	4	15702950	15738313	4p15.32	1
WNT10A	1.30119	0.430665	ENSG00000135925	2	218880363	218899581	2q35	1
CFAP36	1.35204	0.430784	ENSG00000163001	2	55519604	55545879	2p16.1	1
ZNF407	1.01954	0.430917	ENSG00000215421	18	74597870	75065669	18q22.3	1
FAM171B	1.05125	0.431504	ENSG00000144369	2	186693971	186765965	2q32.1	1
PRODH	0.10858	0.431578	ENSG00000100033	22	18916890	18936410	22q11.21	1
ELOVL6	1.09901	0.431851	ENSG00000170522	4	110045846	110199199	4q25	1
PITX2	1.27853	0.431929	ENSG00000164093	4	110617423	110642123	4q25	1
FASTKD1	0.0939149	0.432275	ENSG00000138399	2	169529749	169573875	2q31.1	1
CYP27A1	0.901622	0.43241	ENSG00000135929	2	218781756	218815293	2q35	1
LINC00683	0.253207	0.432885	ENSG00000266256	18	76615212	76625940	18q23	1
SEZ6L	1.15011	0.432892	ENSG00000100095	22	26169474	26383597	22q12.1	1
ADH5	0.873537	0.43349	ENSG00000197894	4	99070978	99088801	4q23	1
PLEKHM3	1.27214	0.434782	ENSG00000178385	2	207821288	208025560	2q33.3	1
RP11-153M7.5	0.242338	0.435681	ENSG00000249309	4	153720327	153727722	4q31.3	1
ATP5G2P3	0.43901	0.43606	ENSG00000230482	2	197263111	197263535	2q33.1	1
RASGRP3	0.329229	0.436208	ENSG00000152689	2	33436324	33564750	2p22.3	1
EIF5B	1.35125	0.436217	ENSG00000158417	2	99337353	99400474	2q11.2	1
C18orf8	0.524714	0.436508	ENSG00000141452	18	23503470	23530612	18q11.2	1
RFC1	1.45415	0.437724	ENSG00000035928	4	39287456	39366375	4p14	1
HTN3	-0.775661	0.437949	ENSG00000205649	4	70028413	70036538	4q13.3	1
CLHC1	0.0562118	0.437952	ENSG00000162994	2	55174791	55232354	2p16.1	1
IL17RA	0.15748	0.438319	ENSG00000177663	22	17084954	17115694	22q11.1	1
AC016734.2	2.20806	0.438614	ENSG00000228305	2	63622178	63622831	2p15	1
CNOT9	1.23326	0.438811	ENSG00000144580	2	218568580	218597080	2q35	1
POTEI	0.58576	0.43907	ENSG00000196834	2	130459455	130509666	2q21.1	1
FAM227A	0.711939	0.43964	ENSG00000184949	22	38578120	38656629	22q13.1	1
AC009961.5	0.771788	0.44024	ENSG00000227055	2	159812234	159814009	2q24.2	1
RP11-1J11.1	0.80514	0.440957	ENSG00000249170	4	71300258	71301235	4q13.3	1
CLRN2	0.770048	0.441271	ENSG00000249581	4	17515165	17527104	4p15.32	1
SCG2	1.09781	0.441434	ENSG00000171951	2	223596940	223602503	2q36.1	1
DSG2	0.534372	0.441519	ENSG00000046604	18	31498043	31549008	18q12.1	1
TSPAN5	1.04174	0.441684	ENSG00000168785	4	98470367	98658629	4q23	1
ABCG8	1.09057	0.442206	ENSG00000143921	2	43838964	43878466	2p21	1
IAH1	1.28974	0.442894	ENSG00000134330	2	9473658	9496543	2p25.1	1
RP11-21G20.4	-0.767026	0.443066	ENSG00000249692	4	154770568	154770916	4q32.1	1
SREBF2	1.09835	0.443549	ENSG00000198911	22	41866831	41907308	22q13.2	1
TTC39DP	0.765954	0.443704	ENSG00000227238	2	38763534	38765221	2p22.1	1
ANXA4	0.869977	0.443726	ENSG00000196975	2	69644425	69827100	2p13.3	1
SYN3	0.743446	0.443819	ENSG00000185666	22	32512552	33058372	22q12.3	1
TRMT2A	0.949695	0.444553	ENSG00000099899	22	20111876	20117392	22q11.21	1
INPP1	0.327473	0.44465	ENSG00000151689	2	190343470	190371665	2q32.2	1
PMPCAP1	0.763834	0.444966	ENSG00000248817	4	92182477	92184052	4q22.1	1
FRG2	0.128796	0.445106	ENSG00000205097	4	190024351	190027257	4q35.2	1
FTH1P24	-0.763547	0.445137	ENSG00000249302	4	139546266	139546727	4q31.1	1
RP11-94B19.7	0.763436	0.445203	ENSG00000265717	18	76254292	76255214	18q23	1
PPP3CA	1.03211	0.445205	ENSG00000138814	4	101023409	101348278	4q24	1
COPS7B	1.19038	0.445441	ENSG00000144524	2	231781671	231809254	2q37.1	1
MIB1	1.18214	0.445835	ENSG00000101752	18	21704957	21870957	18q11.2	1
TTC31	0.806704	0.446267	ENSG00000115282	2	74483409	74494886	2p13.1	1
RP11-15B17.1	0.674387	0.446287	ENSG00000245322	4	99950006	100195099	NA	1
BICD1P1	0.76076	0.4468	ENSG00000224346	2	200844240	200845461	2q33.1	1
RP11-138I17.1	0.63127	0.447408	ENSG00000248869	4	136796722	137212799	4q28.3	1
AL133247.2	0.170427	0.447758	ENSG00000228563	2	31526942	31563464	2p23.1	1
MAP3K20	1.23148	0.44881	ENSG00000091436	2	173075435	173268010	2q31.1	1
FASTKD2	1.00637	0.449475	ENSG00000118246	2	206765548	206792509	2q33.3	1
RUFY3	1.32539	0.449591	ENSG00000018189	4	70704801	70807315	4q13.3	1
RP11-586L23.1	0.384438	0.450331	ENSG00000248747	4	141240739	141278789	4q31.21	1
AC006994.1	0.627286	0.45044	ENSG00000231063	2	210088226	210089064	2q34	1
FAM134A	0.87602	0.451298	ENSG00000144567	2	219176332	219185479	2q35	1
IFIH1	0.984927	0.452028	ENSG00000115267	2	162267079	162318703	2q24.2	1
IL36B	0.397655	0.452465	ENSG00000136696	2	113022091	113052867	2q14.1	1
RP11-231C18.1	0.281819	0.454304	ENSG00000248184	4	54332892	54355954	4q12	1
ZNF804A	1.01519	0.454377	ENSG00000170396	2	184598721	184939492	2q32.1	1
UGT8	0.881115	0.45445	ENSG00000174607	4	114598455	114678224	4q26	1
LINC01789	0.746717	0.455234	ENSG00000229457	2	107254691	107365873	2q12.3	1
SCRN3	0.754663	0.455323	ENSG00000144306	2	174395730	174429575	2q31.1	1
RP11-497K21.1	0.746442	0.4554	ENSG00000249419	4	162022733	162047567	4q32.2	1
TDGF1P2	0.746423	0.455412	ENSG00000183514	2	227870083	227870644	2q36.3	1
SCLY	1.63064	0.455725	ENSG00000132330	2	238060889	238099413	2q37.3	1
AC009487.6	0.403112	0.456338	ENSG00000226121	2	161500885	161507705	2q24.2	1
USP37	0.676881	0.45646	ENSG00000135913	2	218453296	218568361	2q35	1
AC008132.13	0.314735	0.456469	ENSG00000161103	22	18846811	18861049	22q11.21	1
LINC01254	1.72428	0.456482	ENSG00000260913	18	10405133	10414515	18p11.22	1
RP11-419L4.1	0.744489	0.456581	ENSG00000250193	4	129299175	129305022	4q28.2	1
AC074289.1	0.0385507	0.456685	ENSG00000225889	2	64143239	64252859	2p14	1
GPR78	0.844977	0.456703	ENSG00000155269	4	8558725	8611269	4p16.1	1
ACSL3	1.08244	0.457363	ENSG00000123983	2	222860934	222944639	2q36.1	1
RN7SKP30	1.07716	0.457743	ENSG00000223305	4	55540502	55540835	4q12	1
LINC00305	0.540868	0.457778	ENSG00000179676	18	64080009	64149030	18q22.1	1
RP1-29C18.10	1.07547	0.458028	ENSG00000212939	22	49548681	49556473	22q13.33	1
TRIP12	1.24068	0.45812	ENSG00000153827	2	229763838	229923239	2q36.3	1
LINC01125	0.668576	0.458372	ENSG00000228486	2	97664217	97703064	2q11.2	1
AC074363.1	0.305738	0.458479	ENSG00000228222	2	167293171	167558333	2q24.3	1
HSD17B13	0.438685	0.45855	ENSG00000170509	4	87303789	87322906	4q22.1	1
RP11-6E9.4	0.686052	0.459167	ENSG00000249955	4	169981747	169993806	4q33	1
SDC4P	0.133577	0.459229	ENSG00000214161	22	30481311	30481911	22q12.2	1
METTL14	0.250906	0.459463	ENSG00000145388	4	118685368	118715433	4q26	1
HPGDS	0.45127	0.460616	ENSG00000163106	4	94298535	94342876	4q22.3	1
AC016712.1	0.737785	0.460645	ENSG00000203531	2	222698623	222699484	2q36.1	1
COMMD1	2.11824	0.46094	ENSG00000173163	2	61888805	62147247	2p15	1
KRT18P63	0.708681	0.461387	ENSG00000235413	4	17911674	17912976	4p15.31	1
U51244.2	0.736452	0.461456	ENSG00000228481	2	45674701	45675476	2p21	1
OSBPL6	1.03925	0.461993	ENSG00000079156	2	178194481	178402891	2q31.2	1
ME2	1.05125	0.46234	ENSG00000082212	18	50878734	50954257	18q21.2	1
NSUN7	0.212291	0.462356	ENSG00000179299	4	40749897	40809985	4p14	1
PRADC1	1.13087	0.462836	ENSG00000135617	2	73228006	73233238	2p13.2	1
ATL2	0.319226	0.463193	ENSG00000119787	2	38294880	38377285	NA	1
UPP2	0.72671	0.464035	ENSG00000007001	2	157876702	158136154	2q24.1	1
PGRMC2	1.2892	0.464074	ENSG00000164040	4	128269237	128288829	4q28.2	1
AC067945.3	0.840831	0.464155	ENSG00000229023	2	190992639	190993567	2q32.2	1
CYCSP6	0.731707	0.464348	ENSG00000214429	2	78412793	78413094	2p12	1
FBXW7	1.1794	0.464378	ENSG00000109670	4	152321259	152536101	4q31.3	1
INPP5J	1.20377	0.464721	ENSG00000185133	22	31122731	31134696	22q12.2	1
RP11-357H3.1	0.730397	0.465147	ENSG00000264108	18	76008118	76015861	18q23	1
RP11-472K22.2	0.729048	0.465972	ENSG00000248338	4	29214398	29221162	4p15.1	1
MZT2A	0.191627	0.466004	ENSG00000173272	2	131464900	131492743	2q21.1	1
AC114755.2	-0.728995	0.466004	ENSG00000230353	2	106288803	106289053	2q12.2	1
LINC01946	0.728786	0.466133	ENSG00000223647	2	31793823	31803980	NA	1
PGAM1P6	0.282374	0.466317	ENSG00000224464	2	23872268	23873014	2p23.3	1
HSPD1	1.35999	0.466377	ENSG00000144381	2	197486581	197516737	2q33.1	1
YY1P2	-0.726936	0.467265	ENSG00000229104	2	138897151	138898098	2q22.1	1
FAM160A1	0.786546	0.467267	ENSG00000164142	4	151409216	151663632	4q31.3	1
AP000357.4	-0.726632	0.467451	ENSG00000224334	22	24686923	24688087	22q11.23	1
U91324.1	0.0715875	0.467796	ENSG00000229740	2	8139402	8143269	2p25.1	1
PDCD1	0.625806	0.467901	ENSG00000188389	2	241849881	241858908	2q37.3	1
AC068490.1	1.20635	0.468636	ENSG00000228999	2	21942178	21965680	2p24.1	1
CLK1	1.14659	0.468813	ENSG00000013441	2	200853009	200864744	2q33.1	1
CNNM4	0.493355	0.469738	ENSG00000158158	2	96760902	96811891	2q11.2	1
EVC	0.512984	0.470101	ENSG00000072840	4	5711197	5814305	4p16.2	1
SNRPGP2	1.77227	0.470436	ENSG00000264350	18	54406889	54407114	18q21.2	1
MFSD6	0.933551	0.471226	ENSG00000151690	2	190408355	190502315	2q32.2	1
RP11-94B19.3	-0.719049	0.47211	ENSG00000264212	18	76256891	76258337	18q23	1
SOX11	1.04242	0.472746	ENSG00000176887	2	5692667	5701385	2p25.2	1
SLC2A9	0.444656	0.473091	ENSG00000109667	4	9771153	10054936	4p16.1	1
GPD2	0.54333	0.473284	ENSG00000115159	2	156435290	156613735	2q24.1	1
AC012462.3	0.71695	0.473405	ENSG00000228618	2	215476667	215480248	2q35	1
SALL3	0.709803	0.473436	ENSG00000256463	18	78980275	79002677	18q23	1
SEC14L4	0.225803	0.473625	ENSG00000133488	22	30488913	30505711	22q12.2	1
MIEF1	1.40662	0.47369	ENSG00000100335	22	39499432	39518132	22q13.1	1
NDNF	0.413428	0.47409	ENSG00000173376	4	121035613	121073021	4q27	1
AC017002.4	0.714714	0.474786	ENSG00000225744	2	111607841	111612518	2q13	1
HSPA9P1	0.94515	0.475852	ENSG00000226666	2	221961737	221963765	2q36.1	1
CTA-250D10.19	0.0720461	0.475938	ENSG00000224883	22	41981304	41982217	22q13.2	1
RPL7P12	0.30884	0.476529	ENSG00000227770	2	38231652	38232317	2p22.2	1
RP11-10L7.1	1.12939	0.476747	ENSG00000246375	4	88284942	88331421	4q22.1	1
GYPE	0.783691	0.477002	ENSG00000197465	4	143870867	143905563	4q31.21	1
UFSP2	0.262812	0.477451	ENSG00000109775	4	185399540	185425985	4q35.1	1
RP11-650J17.2	0.709565	0.477974	ENSG00000249373	4	113031287	113034551	4q25	1
RP11-818C3.1	0.708973	0.478341	ENSG00000250024	4	188990715	189002075	4q35.2	1
CTD-2382H12.1	-0.708684	0.478521	ENSG00000265101	18	78925064	78927441	18q23	1
SULT1B1	1.19892	0.478586	ENSG00000173597	4	69721162	69787961	4q13.3	1
CFAP65	1.16218	0.478743	ENSG00000181378	2	219002846	219041523	2q35	1
ATF2	1.36431	0.478766	ENSG00000115966	2	175072250	175168057	2q31.1	1
CLASP1	0.924429	0.478769	ENSG00000074054	2	121337776	121649587	NA	1
NOCT	1.23736	0.478826	ENSG00000151014	4	139015789	139045939	4q31.1	1
OSTC	1.06275	0.478827	ENSG00000198856	4	108650584	108667820	4q25	1
AC092106.1	0.707579	0.479206	ENSG00000224061	2	106253231	106253717	2q12.2	1
PIK3IP1	0.744793	0.479504	ENSG00000100100	22	31281593	31292498	22q12.2	1
VTI1BP2	0.763418	0.480262	ENSG00000213434	4	183483490	183484185	4q35.1	1
SMR3A	0.117341	0.480337	ENSG00000109208	4	70360761	70367158	4q13.3	1
SAMM50	0.638291	0.480345	ENSG00000100347	22	43955421	44010531	22q13.31	1
RP11-364P2.2	0.704201	0.481307	ENSG00000213480	4	121369433	121370345	4q27	1
RP11-576N17.3	0.898483	0.481604	ENSG00000248401	4	83247214	83248206	4q21.23	1
XDH	0.809069	0.481898	ENSG00000158125	2	31334321	31414715	2p23.1	1
RP11-835E18.5	0.487735	0.483047	ENSG00000265091	18	5232876	5235900	18p11.31	1
LAPTM4A	0.968348	0.483178	ENSG00000068697	2	20032650	20052028	2p24.1	1
ZNF74	1.16349	0.4837	ENSG00000185252	22	20394115	20408461	22q11.21	1
RP11-723G8.1	-0.699616	0.484167	ENSG00000260457	18	71837039	71870788	18q22.3	1
SULT6B1	0.69944	0.484277	ENSG00000138068	2	37167820	37196522	2p22.2	1
CABS1	0.489134	0.484313	ENSG00000145309	4	70334966	70337116	4q13.3	1
AC011893.3	0.166258	0.484451	ENSG00000226806	2	135820191	135823087	2q21.3	1
NOA1	0.114904	0.484822	ENSG00000084092	4	56963370	56978639	4q12	1
RNU1-138P	0.697361	0.485577	ENSG00000206820	4	113420323	113420486	4q26	1
UGT1A2P	1.09756	0.485789	ENSG00000228445	2	233747214	233748079	2q37.1	1
AOX1	0.800135	0.485922	ENSG00000138356	2	200585868	200677064	2q33.1	1
AC079613.1	0.500057	0.486479	ENSG00000223523	2	188598791	188839445	2q32.2	1
CDC42P6	0.743983	0.486942	ENSG00000237350	4	22727375	22727950	4p15.2	1
PPIG	1.04633	0.487119	ENSG00000138398	2	169584340	169641406	2q31.1	1
ESPNL	0.639113	0.487589	ENSG00000144488	2	238100157	238133287	2q37.3	1
RP11-145G20.1	0.694023	0.487668	ENSG00000248510	4	96310701	96818864	4q22.3	1
NSD2	0.979101	0.488202	ENSG00000109685	4	1871424	1982207	4p16.3	1
COL6A3	0.902691	0.488866	ENSG00000163359	2	237324003	237414375	2q37.3	1
ALPK2	0.659519	0.489121	ENSG00000198796	18	58481247	58628957	NA	1
ATP5A1	0.799054	0.489215	ENSG00000152234	18	46080248	46104331	18q21.1	1
RAB12	0.356583	0.490099	ENSG00000206418	18	8609445	8639381	18p11.22	1
B3GNT7	0.909432	0.490237	ENSG00000156966	2	231395543	231401164	2q37.1	1
GUCY1A3	0.524988	0.4905	ENSG00000164116	4	155666711	155732349	4q32.1	1
NFU1	0.206054	0.491251	ENSG00000169599	2	69395750	69437628	2p13.3	1
RP11-665I14.1	-0.687474	0.491784	ENSG00000249882	4	31506666	31558821	4p15.1	1
KDM3A	1.39829	0.492191	ENSG00000115548	2	86440647	86492716	2p11.2	1
RP11-789C17.3	1.11334	0.492395	ENSG00000266149	18	8360820	8367034	18p11.23	1
SULT1C2	0.306721	0.492537	ENSG00000198203	2	108288639	108309915	2q12.3	1
ZNRF3	1.08136	0.492601	ENSG00000183579	22	28883592	29057487	22q12.1	1
RP11-586D19.1	0.840233	0.493917	ENSG00000249896	4	6200733	6239937	4p16.1	1
ARL9	1.59577	0.494455	ENSG00000196503	4	56505209	56524448	4q12	1
RPL6P27	1.11621	0.494549	ENSG00000235552	18	6462144	6463015	18p11.31	1
NEDD4L	0.916692	0.494612	ENSG00000049759	18	58044367	58401540	18q21.31	1
WDFY3-AS2	0.368441	0.494962	ENSG00000180769	4	84965682	85011277	4q21.23	1
ACVR1	1.21071	0.495984	ENSG00000115170	2	157736444	157875862	2q24.1	1
TKTL2	1.0843	0.49666	ENSG00000151005	4	163471093	163473746	4q32.2	1
LINC00116	0.465591	0.496845	ENSG00000175701	2	110211529	110245311	2q13	1
EIF4E	1.09422	0.496877	ENSG00000151247	4	98871684	98930637	4q23	1
SFXN5	0.730982	0.497108	ENSG00000144040	2	72942036	73071836	2p13.2	1
SNORA26	0.550694	0.498167	ENSG00000212588	4	52713249	52713370	4q12	1
SESTD1	0.739132	0.498948	ENSG00000187231	2	179101692	179264790	2q31.2	1
LINC01906	-0.675992	0.499046	ENSG00000265786	18	14877611	14884052	18p11.21	1
PSAPL1	0.825615	0.49959	ENSG00000178597	4	7430294	7434973	4p16.1	1
MAPK12	0.00624689	0.499759	ENSG00000188130	22	50249199	50261825	22q13.33	1
CXADRP3	0.144301	0.500144	ENSG00000265766	18	14477955	14499278	18p11.21	1
MTCL1	0.639546	0.500196	ENSG00000168502	18	8705661	8832778	18p11.22	1
MLPH	1.16397	0.500266	ENSG00000115648	2	237485428	237555318	2q37.3	1
RP11-673E1.3	1.18497	0.500301	ENSG00000249741	4	143911514	143912053	4q31.21	1
GK2	0.0816521	0.500401	ENSG00000196475	4	79406352	79408293	4q21.21	1
DNAJB7	1.44165	0.501403	ENSG00000172404	22	40859549	40861617	22q13.2	1
RP11-502M1.2	1.22719	0.501634	ENSG00000249425	4	160539254	160586817	4q32.1	1
CRYBB3	0.00219181	0.501885	ENSG00000100053	22	25199850	25207363	22q11.23	1
RP11-395C17.1	0.61702	0.501942	ENSG00000232327	4	80386178	80388716	4q21.21	1
ABCB11	1.10986	0.502648	ENSG00000073734	2	168922938	169031322	2q31.1	1
CCDC93	0.589436	0.502874	ENSG00000125633	2	117915478	118014133	2q14.1	1
CHRND	0.701194	0.503374	ENSG00000135902	2	232525993	232536667	2q37.1	1
ZSCAN30	0.658786	0.5034	ENSG00000186814	18	35251058	35290245	18q12.2	1
DNPEP	0.344464	0.503455	ENSG00000123992	2	219373546	219400022	2q35	1
TLX2	0.957874	0.503782	ENSG00000115297	2	74513463	74517147	2p13.1	1
COL4A3	0.600843	0.503961	ENSG00000169031	2	227164565	227314792	2q36.3	1
ZNF519	0.0053518	0.504661	ENSG00000175322	18	14057457	14132490	18p11.21	1
RNU6-5P	-0.666814	0.504891	ENSG00000206965	2	174557966	174558072	2q31.1	1
SNORA12	1.02868	0.505263	ENSG00000212175	2	55565703	55565850	2p16.1	1
LYG2	0.416305	0.505463	ENSG00000185674	2	99242246	99255282	2q11.2	1
SP3	0.782344	0.506053	ENSG00000172845	2	173906459	173965702	2q31.1	1
POLDIP3	1.04359	0.506396	ENSG00000100227	22	42583721	42614962	22q13.2	1
XXbac-B444P24.10	1.41322	0.506541	ENSG00000161132	22	20299760	20313216	22q11.21	1
DES	1.16079	0.507571	ENSG00000175084	2	219418377	219426739	2q35	1
AC013472.3	0.80734	0.508356	ENSG00000205500	2	26984776	27014612	2p23.3	1
RP11-608O21.1	0.46114	0.508401	ENSG00000248515	4	19455436	19909692	4p15.31	1
ERMN	1.04473	0.508461	ENSG00000136541	2	157318625	157327713	2q24.1	1
AC093787.1	0.320803	0.508585	ENSG00000226886	2	132037787	132037993	2q21.2	1
HELT	1.12174	0.508593	ENSG00000187821	4	185018841	185020804	4q35.1	1
TMPRSS11F	0.997017	0.508767	ENSG00000198092	4	68053198	68129880	4q13.2	1
RP11-367N14.2	0.231516	0.509156	ENSG00000232648	4	183494938	183504494	4q35.1	1
KIAA1109	0.337667	0.509395	ENSG00000138688	4	122152333	122362758	4q27	1
MCM6	0.51244	0.509555	ENSG00000076003	2	135839626	135876426	2q21.3	1
UCHL1	0.474285	0.509674	ENSG00000154277	4	41256413	41268455	4p13	1
IL1F10	0.173791	0.509712	ENSG00000136697	2	113067970	113075850	2q14.1	1
EFR3B	1.34779	0.509748	ENSG00000084710	2	25042130	25159137	2p23.3	1
RSL24D1P11	0.514977	0.510211	ENSG00000231544	18	57838476	57838966	18q21.31	1
FECH	0.259897	0.510403	ENSG00000066926	18	57548283	57586772	18q21.31	1
DPRXP1	0.657976	0.510554	ENSG00000224323	2	186488624	186489083	2q32.1	1
CASP6	0.815607	0.512026	ENSG00000138794	4	109688727	109703583	4q25	1
SFRP2	1.4814	0.512434	ENSG00000145423	4	153780592	153789120	4q31.3	1
AC012066.1	0.225127	0.512697	ENSG00000213197	2	152389937	152390630	2q23.3	1
RNA5SP111	0.600599	0.513445	ENSG00000223318	2	164895677	164895777	2q24.3	1
AC016747.3	0.0213258	0.513497	ENSG00000212978	2	61141592	61144969	2p15	1
IGKC	0.745418	0.513729	ENSG00000211592	2	88857161	88857683	2p11.2	1
AC114730.5	0.598483	0.513985	ENSG00000215023	2	241800916	241801780	2q37.3	1
SOWAHC	1.08902	0.514296	ENSG00000198142	2	109614334	109618990	2q13	1
EML4	0.322484	0.51497	ENSG00000143924	2	42169350	42332548	2p21	1
NPPC	1.00206	0.515194	ENSG00000163273	2	231921820	231926403	2q37.1	1
CCBE1	0.422715	0.515332	ENSG00000183287	18	59430940	59697241	18q21.32	1
MPPED1	0.720217	0.515396	ENSG00000186732	22	43411196	43507848	22q13.2	1
STK25	1.01425	0.515854	ENSG00000115694	2	241492674	241509730	2q37.3	1
M1AP	0.97716	0.516234	ENSG00000159374	2	74557883	74648338	2p13.1	1
USP38	0.843916	0.516402	ENSG00000170185	4	143184917	143223830	4q31.21	1
COL5A2	0.515086	0.517457	ENSG00000204262	2	189031896	189179879	2q32.2	1
EDAR	1.14683	0.517856	ENSG00000135960	2	108894471	108989372	2q13	1
DMP1	0.661221	0.518023	ENSG00000152592	4	87650307	87664361	4q22.1	1
CICP16	0.595578	0.518768	ENSG00000248213	4	118635970	118638782	4q26	1
RP11-87F15.2	0.378591	0.518931	ENSG00000248980	4	176308268	176320458	4q34.2	1
TTC29	0.934663	0.51964	ENSG00000137473	4	146706638	146945882	4q31.22	1
AC016739.2	1.2265	0.519937	ENSG00000218175	2	176200908	176201252	2q31.1	1
IGLL3P	0.371465	0.520297	ENSG00000206066	22	25318256	25320080	22q11.23	1
ADH7	0.551425	0.521252	ENSG00000196344	4	99412261	99435737	4q23	1
FDCSP	0.676773	0.521928	ENSG00000181617	4	70226071	70235252	4q13.3	1
RAB27B	0.812828	0.521957	ENSG00000041353	18	54717860	54895516	18q21.2	1
RPL21P44	0.310033	0.522038	ENSG00000229585	4	53986587	53987058	4q12	1
LARP7	0.212474	0.522179	ENSG00000174720	4	112636990	112657592	4q25	1
HTR5BP	0.955379	0.522409	ENSG00000125631	2	117859427	117934942	2q14.1	1
GEMIN6	0.749708	0.522512	ENSG00000152147	2	38751534	38785000	2p22.1	1
TDRD15	0.28568	0.522647	ENSG00000218819	2	21123917	21143272	2p24.1	1
ANKRD36BP2	0.146763	0.522888	ENSG00000230006	2	88765807	88806612	2p11.2	1
SMARCA5	1.21856	0.52305	ENSG00000153147	4	143513463	143557486	4q31.21	1
CLEC4F	0.218888	0.523236	ENSG00000152672	2	70808643	70820600	2p13.3	1
CFI	0.542091	0.523294	ENSG00000205403	4	109740694	109802179	4q25	1
RP11-18M17.1	0.614807	0.523445	ENSG00000173966	4	53575713	53576387	4q12	1
B3GNT2	0.948782	0.523477	ENSG00000170340	2	62196113	62224731	2p15	1
UBA6	0.328494	0.523778	ENSG00000033178	4	67612652	67701179	4q13.2	1
COPS8	1.16797	0.525142	ENSG00000198612	2	237085818	237100466	2q37.3	1
FAM92A1P2	0.635427	0.52515	ENSG00000230219	4	183037665	183040119	4q35.1	1
PSMA2P3	0.63489	0.5255	ENSG00000227890	2	202179392	202179971	2q33.1	1
SNTG2	0.393346	0.52561	ENSG00000172554	2	950868	1367613	2p25.3	1
ATOH8	0.839032	0.526203	ENSG00000168874	2	85751344	85788066	2p11.2	1
IMP4	1.26014	0.526254	ENSG00000136718	2	130342350	130346624	2q21.1	1
AC011239.1	1.3838	0.526265	ENSG00000224361	2	23507043	23524344	2p24.1	1
RPS7	0.607426	0.526623	ENSG00000171863	2	3575205	3580919	2p25.3	1
SNX19P3	0.632135	0.527298	ENSG00000264570	18	14629832	14632806	18p11.21	1
ARAP2	0.747786	0.527337	ENSG00000047365	4	35948221	36244509	4p14	1
POTEF	1.22432	0.527375	ENSG00000196604	2	130074030	130129222	2q21.1	1
FAM177A1P1	-0.631933	0.527431	ENSG00000214886	4	98955982	98956767	4q23	1
GTSCR1	0.242707	0.527582	ENSG00000263417	18	70630534	70650744	18q22.2	1
UBE2D3	0.0790245	0.527896	ENSG00000109332	4	102794383	102868896	4q24	1
LCORL	0.962477	0.528069	ENSG00000178177	4	17841199	18021876	4p15.31	1
INPP4A	0.937326	0.528266	ENSG00000040933	2	98444854	98594390	2q11.2	1
PPM1B	0.904698	0.529227	ENSG00000138032	2	44168877	44244384	2p21	1
HTR2B	1.07079	0.529367	ENSG00000135914	2	231108230	231125118	2q37.1	1
CNRIP1	0.496108	0.529706	ENSG00000119865	2	68284171	68320051	2p14	1
TAB1	0.683559	0.529913	ENSG00000100324	22	39399741	39437060	22q13.1	1
AC096558.1	0.351902	0.531108	ENSG00000228655	2	143295421	143480789	NA	1
CACNB4	1.16201	0.531275	ENSG00000182389	2	151832768	152099475	2q23.3	1
RMDN2	1.10235	0.531632	ENSG00000115841	2	37923187	38067142	2p22.2	1
PACSIN2	0.81984	0.531654	ENSG00000100266	22	42858387	43015145	22q13.2	1
NAB1	0.555823	0.531666	ENSG00000138386	2	190646746	190692766	2q32.2	1
TMEM127	0.070663	0.531738	ENSG00000135956	2	96248516	96265994	2q11.2	1
KRT18P8	0.623953	0.532658	ENSG00000264644	18	9678248	9679493	18p11.22	1
GALR1	0.26632	0.532748	ENSG00000166573	18	77250549	77277896	18q23	1
ALLC	0.310325	0.532995	ENSG00000151360	2	3658195	3702584	2p25.3	1
HNRNPA1P66	0.483127	0.533698	ENSG00000229221	2	63751697	63752630	2p15	1
FGF7P1	-0.621803	0.534071	ENSG00000264061	18	14888709	14890086	18p11.21	1
AC144450.1	0.775065	0.535404	ENSG00000228613	2	1546665	1620113	2p25.3	1
LINC01310	0.265217	0.535912	ENSG00000205632	22	48866770	48898386	22q13.32	1
TTLL4	0.710984	0.535916	ENSG00000135912	2	218710845	218755416	2q35	1
SMC4P1	0.618926	0.535965	ENSG00000229568	2	136544712	136545542	2q22.1	1
NRP2	1.03469	0.53609	ENSG00000118257	2	205681990	205798133	2q33.3	1
RP11-527H14.4	0.485407	0.536184	ENSG00000263618	18	14903580	14915628	18p11.21	1
ZNF876P	0.624535	0.536233	ENSG00000198155	4	212610	255985	4p16.3	1
ENPEP	0.446318	0.536235	ENSG00000138792	4	110365733	110565285	4q25	1
AL121657.4	-0.617933	0.53662	ENSG00000213620	2	31290762	31291604	2p23.1	1
CCNA2	0.853708	0.537582	ENSG00000145386	4	121816448	121823933	4q27	1
RP11-287F9.2	0.34934	0.538148	ENSG00000248551	4	175346358	175403110	NA	1
AC062021.1	0.584136	0.538902	ENSG00000226939	2	139366165	139379147	2q22.1	1
LINC02173	0.613304	0.539676	ENSG00000249613	4	106433624	106453448	4q24	1
NUP35	0.720145	0.54023	ENSG00000163002	2	183117513	183161680	2q32.1	1
SLC40A1	0.828983	0.540677	ENSG00000138449	2	189560579	189583758	2q32.2	1
RABL2B	0.274181	0.540706	ENSG00000079974	22	50767501	50783663	22q13.33	1
RP11-319E12.1	0.611466	0.540891	ENSG00000248505	4	57425872	57465986	4q12	1
RP11-381N20.2	-0.611439	0.540909	ENSG00000249125	4	123490268	123522106	4q28.1	1
RP11-478C1.8	0.460211	0.541072	ENSG00000249077	4	2324467	2325082	4p16.3	1
BBS5	0.365529	0.542076	ENSG00000163093	2	169479178	169506655	2q31.1	1
PCED1CP	-0.608784	0.542668	ENSG00000231254	2	212832161	212832945	2q34	1
ATAD2B	0.74416	0.543206	ENSG00000119778	2	23748664	23927114	NA	1
POMC	0.183924	0.543344	ENSG00000115138	2	25160853	25168903	2p23.3	1
ACTR3	0.780475	0.544012	ENSG00000115091	2	113889960	113962596	2q14.1	1
RP11-722M1.1	0.606264	0.544339	ENSG00000248215	4	36496537	36641900	4p14	1
RABL2A	0.0257893	0.545205	ENSG00000144134	2	113627229	113643396	2q14.1	1
DGKD	0.805342	0.545372	ENSG00000077044	2	233354507	233472104	2q37.1	1
RBFOX2	0.822436	0.545659	ENSG00000100320	22	35738736	36028425	22q12.3	1
RP1-56J10.8	-0.603842	0.545949	ENSG00000223831	22	30598309	30606687	22q12.2	1
AC139712.2	-0.603501	0.546175	ENSG00000204993	2	52570648	52572522	2p16.3	1
CRYGC	-0.603157	0.546405	ENSG00000163254	2	208128137	208129830	2q33.3	1
FAM110C	0.582957	0.546483	ENSG00000184731	2	38814	46870	2p25.3	1
HAGLROS	0.117005	0.54704	ENSG00000226363	2	176178425	176179008	2q31.1	1
TIGD4	0.126315	0.547429	ENSG00000169989	4	152769354	152779764	4q31.3	1
AC007387.2	0.254275	0.547475	ENSG00000224646	2	74754670	74754819	2p13.1	1
SATB2-AS1	0.727997	0.547648	ENSG00000225953	2	199459643	199476935	2q33.1	1
CXCR2P1	0.796462	0.547899	ENSG00000229754	2	218059155	218065729	2q35	1
RBM45	0.415222	0.547951	ENSG00000155636	2	178112455	178139011	2q31.2	1
RPL10P6	0.996591	0.548439	ENSG00000230076	2	214847128	214847445	2q35	1
PROC	1.15775	0.548466	ENSG00000115718	2	127418427	127429246	2q14.3	1
CLIP4	0.99105	0.548844	ENSG00000115295	2	29097705	29189643	2p23.2	1
CAB39	1.135	0.548912	ENSG00000135932	2	230712845	230821075	2q37.1	1
TBC1D19	0.380425	0.549303	ENSG00000109680	4	26576437	26755351	4p15.2	1
MED15P9	0.0859871	0.549948	ENSG00000223760	2	130129621	130139286	2q21.1	1
AC093585.6	0.804435	0.550212	ENSG00000229996	2	241010045	241010744	2q37.3	1
INHA	0.312997	0.550262	ENSG00000123999	2	219569162	219575713	2q35	1
ECEL1	0.91162	0.550295	ENSG00000171551	2	232479827	232487828	2q37.1	1
RP11-157P23.2	-0.59649	0.550848	ENSG00000261307	18	47511740	47558383	18q21.1	1
MOGAT1	0.762099	0.55088	ENSG00000124003	2	222671786	222709930	2q36.1	1
SPTBN1	0.0464222	0.552737	ENSG00000115306	2	54456285	54671445	2p16.2	1
PPM1G	0.170409	0.552779	ENSG00000115241	2	27381194	27409687	2p23.3	1
TANC1	0.617715	0.553223	ENSG00000115183	2	158968671	159232659	2q24.2	1
RP11-61D1.2	0.592488	0.553524	ENSG00000264564	18	54525434	54525563	18q21.2	1
TRABD	0.20483	0.553536	ENSG00000170638	22	50185915	50199598	22q13.33	1
RP11-888D10.3	0.443193	0.553661	ENSG00000264964	18	9315194	9334441	18p11.22	1
LINC01853	0.591287	0.554328	ENSG00000224028	2	140103583	140131780	2q22.1	1
RANP6	-0.59102	0.554507	ENSG00000213370	4	173633728	173634371	4q34.1	1
NOC2LP1	0.198475	0.554537	ENSG00000213225	2	130229379	130232106	2q21.1	1
LRP2	0.553906	0.55478	ENSG00000081479	2	169127109	169362685	2q31.1	1
RPS29P11	0.262974	0.554842	ENSG00000242640	4	25678850	25679020	4p15.2	1
KIAA1671	0.980888	0.5554	ENSG00000197077	22	24952730	25197448	22q11.23	1
MTND5P25	0.689907	0.55554	ENSG00000227348	2	201212283	201213081	2q33.1	1
AC113617.1	0.186935	0.555664	ENSG00000228358	4	117360640	117372852	4q26	1
ANKRD30B	0.576679	0.556455	ENSG00000180777	18	14728272	14852480	18p11.21	1
SIX2	0.463885	0.557113	ENSG00000170577	2	45005161	45009430	2p21	1
RNF144A-AS1	0.691789	0.557205	ENSG00000228203	2	6912277	6918709	2p25.1	1
APOBEC3AP1	0.586363	0.557631	ENSG00000248822	4	170099818	170100104	4q33	1
AC144450.2	0.493875	0.558578	ENSG00000203635	2	1620510	1625419	2p25.3	1
POM121L1P	0.243579	0.558608	ENSG00000183169	22	22639177	22644473	22q11.22	1
CYTIP	0.744806	0.559475	ENSG00000115165	2	157414619	157488961	2q24.1	1
AC008278.3	0.583224	0.559742	ENSG00000224194	2	15668684	15680484	2p24.3	1
RP11-10L12.4	0.310798	0.559906	ENSG00000246560	4	102828160	102844075	4q24	1
AC009502.4	0.582809	0.560022	ENSG00000227308	2	219685381	219737937	2q35	1
ARHGAP25	0.488141	0.560381	ENSG00000163219	2	68679601	68826833	2p13.3	1
SYNGR1	0.830603	0.560482	ENSG00000100321	22	39349925	39385588	22q13.1	1
TNIP3	0.965605	0.560715	ENSG00000050730	4	121131408	121227466	4q27	1
RP11-161I6.2	0.840204	0.56092	ENSG00000263745	18	1883524	2489426	18p11.32	1
ICOS	0.6382	0.56117	ENSG00000163600	2	203936748	203961577	2q33.2	1
AC092669.6	-0.580252	0.561744	ENSG00000225815	2	66327349	66328984	2p14	1
LRRC37A14P	0.579424	0.562303	ENSG00000215771	22	41189727	41190188	22q13.2	1
CARF	0.227467	0.562716	ENSG00000138380	2	202912227	202987063	2q33.2	1
RP11-366M4.1	-0.577939	0.563305	ENSG00000240674	4	165012366	165012845	4q32.3	1
SPAG16	0.247654	0.5634	ENSG00000144451	2	213284379	214410501	2q34	1
UGT2B15	0.404569	0.563418	ENSG00000196620	4	68646630	68670628	4q13.2	1
AC007395.4	0.22552	0.563734	ENSG00000231386	2	70810798	70811474	2p13.3	1
LINC01931	0.0139415	0.564204	ENSG00000162947	2	149767506	149859191	2q23.3	1
FAM161A	0.276126	0.564384	ENSG00000170264	2	61824854	61854143	2p15	1
MYCNUT	-0.576254	0.564444	ENSG00000223850	2	15920399	15936017	2p24.3	1
HES6	0.603788	0.564841	ENSG00000144485	2	238238267	238240662	2q37.3	1
OR6B2	0.0247176	0.564874	ENSG00000182083	2	240028965	240030456	2q37.3	1
GRB14	0.407016	0.565309	ENSG00000115290	2	164492816	164621848	2q24.3	1
AC007879.4	0.658483	0.565569	ENSG00000225916	2	207226949	207228308	2q33.3	1
SDAD1	0.855374	0.566177	ENSG00000198301	4	75941052	75990962	4q21.1	1
BMP2K	0.1119	0.566344	ENSG00000138756	4	78776342	78910837	4q21.21	1
PALLD	0.834734	0.566986	ENSG00000129116	4	168497066	168928457	4q32.3	1
ADRA2C	0.859328	0.567177	ENSG00000184160	4	3766348	3768526	4p16.3	1
RP11-10L12.1	0.365645	0.56753	ENSG00000224207	4	102734358	102734612	4q24	1
TUBB8P12	0.754631	0.567594	ENSG00000173213	18	47390	49557	18p11.32	1
RP11-468N14.6	0.570834	0.568112	ENSG00000248547	4	68883885	68884440	4q13.2	1
LINC01895	0.56973	0.568861	ENSG00000259256	18	3347776	3350559	18p11.31	1
NMS	0.273029	0.56979	ENSG00000204640	2	100470482	100483280	2q11.2	1
PDE5A	0.806529	0.570119	ENSG00000138735	4	119494395	119628991	4q26	1
EIF2B4	0.488946	0.570856	ENSG00000115211	2	27364352	27370486	2p23.3	1
SLC7A11-AS1	0.746225	0.571026	ENSG00000250033	4	138057464	138178177	4q28.3	1
KIF5C	0.479801	0.571035	ENSG00000168280	2	148875250	149026759	NA	1
RNF25	0.673834	0.571263	ENSG00000163481	2	218663864	218672411	2q35	1
MAPK11	0.346058	0.57175	ENSG00000185386	22	50263713	50270767	22q13.33	1
NOSTRIN	0.444064	0.571879	ENSG00000163072	2	168786539	168865514	2q24.3	1
L3MBTL2	0.151143	0.571973	ENSG00000100395	22	41205205	41231271	22q13.2	1
RPL5P13	-0.564629	0.572326	ENSG00000242134	4	142286917	142287625	4q31.21	1
GPC1	0.614571	0.573683	ENSG00000063660	2	240435671	240468078	2q37.3	1
IL21-AS1	0.271334	0.574264	ENSG00000227145	4	122618983	122689156	4q27	1
LINC00526	0.50135	0.574432	ENSG00000264575	18	5236724	5237825	18p11.31	1
RAB36	0.171698	0.5746	ENSG00000100228	22	23145326	23164350	22q11.23	1
TOGARAM2	0.0249259	0.574727	ENSG00000189350	2	28956611	29061373	2p23.2	1
RN7SL28P	0.561053	0.574761	ENSG00000244512	4	184278936	184279233	4q35.1	1
COX18	0.989139	0.575158	ENSG00000163626	4	73052362	73069755	4q13.3	1
NAA11	0.47505	0.575695	ENSG00000156269	4	79225694	79326050	4q21.21	1
NRXN1	0.641246	0.576324	ENSG00000179915	2	49918505	51225575	2p16.3	1
LINC01381	0.106304	0.576468	ENSG00000230452	2	25204313	25209202	2p23.3	1
REV1	0.931666	0.577481	ENSG00000135945	2	99401327	99490035	2q11.2	1
PDIA6	0.501278	0.578476	ENSG00000143870	2	10787281	10837977	2p25.1	1
EIF4E2	0.993291	0.57886	ENSG00000135930	2	232550593	232583644	2q37.1	1
FGFBP1	0.610357	0.579151	ENSG00000137440	4	15935569	15938740	4p15.32	1
ACP1	0.714784	0.579988	ENSG00000143727	2	264393	278283	2p25.3	1
VSNL1	0.619686	0.580118	ENSG00000163032	2	17539126	17657018	2p24.2	1
CHRNA1	0.62124	0.580978	ENSG00000138435	2	174747592	174787935	2q31.1	1
SPCS3	0.289276	0.581161	ENSG00000129128	4	176319964	176332245	4q34.2	1
ACOXL	0.613008	0.581271	ENSG00000153093	2	110732573	111118222	2q13	1
BCRP4	0.236822	0.582608	ENSG00000215456	22	22630065	22636153	22q11.22	1
LINC01911	0.54851	0.583342	ENSG00000231040	2	146837749	146850310	2q22.3	1
PGM5P4	0.0281953	0.583342	ENSG00000225398	2	113541937	113563298	2q14.1	1
ABHD18	0.536131	0.583468	ENSG00000164074	4	127965483	128039711	4q28.2	1
DCAF4L1	0.445169	0.583484	ENSG00000182308	4	41981696	41986467	4p13	1
BMP3	0.826465	0.583533	ENSG00000152785	4	81030965	81057531	4q21.21	1
ABCG2	0.489515	0.58362	ENSG00000118777	4	88090264	88231322	4q22.1	1
AC079145.4	0.196927	0.583797	ENSG00000227210	2	19990217	20004210	2p24.1	1
TPM3P7	-0.547456	0.584065	ENSG00000187536	2	25809925	25810656	2p23.3	1
CYTH4	0.418775	0.584377	ENSG00000100055	22	37282027	37315345	22q13.1	1
AC019109.1	-0.546418	0.584779	ENSG00000224826	2	224169664	224171537	2q36.1	1
GGT5	0.786612	0.585364	ENSG00000099998	22	24219654	24245142	22q11.23	1
KLHL29	0.707368	0.585432	ENSG00000119771	2	23385217	23708606	2p24.1	1
MBP	0.697825	0.585455	ENSG00000197971	18	76979198	77133683	18q23	1
GPR39	0.416932	0.586824	ENSG00000183840	2	132416574	132646559	2q21.2	1
RP11-269F21.2	-0.543035	0.587106	ENSG00000248432	4	111804418	111809694	4q25	1
ARHGEF33	0.161784	0.587308	ENSG00000214694	2	38889880	38975449	2p22.1	1
DDX60L	0.341971	0.587522	ENSG00000181381	4	168356735	168537786	4q32.3	1
AP005901.1	-0.541809	0.58795	ENSG00000215512	18	15307663	15330282	18p11.21	1
NEURL3	0.944974	0.588388	ENSG00000163121	2	96497643	96508109	2q11.2	1
AC105402.2	0.865034	0.588429	ENSG00000228848	2	148870024	148870381	2q23.1	1
RASGEF1B	0.607806	0.588497	ENSG00000138670	4	81426393	82044244	NA	1
RFX8	0.0333153	0.588776	ENSG00000196460	2	101397361	101474703	2q11.2	1
RPS4XP5	0.143769	0.588862	ENSG00000229920	2	63642455	63644038	2p15	1
RGS12	0.60209	0.589112	ENSG00000159788	4	3314147	3439913	4p16.3	1
TEX44	0.787425	0.589789	ENSG00000177673	2	231592901	231594283	2q37.1	1
PCBP1	0.973317	0.589789	ENSG00000169564	2	70087454	70088409	2p13.3	1
HNRNPA1P11	0.618032	0.589837	ENSG00000264315	18	72618267	72619222	18q22.3	1
KLB	0.353758	0.590318	ENSG00000134962	4	39406853	39451536	4p14	1
KDR	0.318273	0.590817	ENSG00000128052	4	55078477	55125589	4q12	1
FAM124B	0.145596	0.591062	ENSG00000124019	2	224378698	224402085	2q36.2	1
RP11-501E14.1	0.53681	0.591399	ENSG00000249409	4	120639090	120650796	4q27	1
Y_RNA	0.0114337	0.591613	ENSG00000207195	4	40826655	40826765	4p14	1
PAQR3	0.64465	0.591873	ENSG00000163291	4	78887127	78939438	4q21.21	1
LINC01892	-0.534978	0.592665	ENSG00000265514	18	5081182	5095815	18p11.31	1
RPSAP36	0.840683	0.592778	ENSG00000243175	4	143424753	143426013	4q31.21	1
RPS27A	0.463073	0.592953	ENSG00000143947	2	55231903	55235853	2p16.1	1
EIF2AK2	0.696981	0.592959	ENSG00000055332	2	37099245	37157065	2p22.2	1
RP11-598D14.1	-0.534365	0.593089	ENSG00000249945	4	175458289	175466697	4q34.2	1
SP110	0.135878	0.593686	ENSG00000135899	2	230168918	230225729	2q37.1	1
TRIM43CP	0.219025	0.594158	ENSG00000144188	2	97025981	97031636	2q11.2	1
AC010886.2	0.194396	0.594462	ENSG00000224414	2	217693895	217696763	2q35	1
BANK1	0.673219	0.594885	ENSG00000153064	4	101411286	102074812	4q24	1
NAF1	0.630475	0.594993	ENSG00000145414	4	163110073	163166921	4q32.2	1
MZT2B	0.773221	0.595013	ENSG00000152082	2	130182751	130190729	2q21.1	1
RP11-856M7.1	0.531518	0.59506	ENSG00000260779	18	10661933	10666887	18p11.22	1
ADAM23	0.518913	0.595303	ENSG00000114948	2	206443539	206621130	2q33.3	1
LINC-ROR	0.112727	0.59559	ENSG00000258609	18	57054559	57072119	18q21.31	1
DAPL1	0.352256	0.595985	ENSG00000163331	2	158795317	158853754	2q24.1	1
PTPRM	0.655137	0.596154	ENSG00000173482	18	7566782	8406760	18p11.23	1
CAPN13	0.902299	0.596927	ENSG00000162949	2	30722771	30820542	2p23.1	1
ADH4	0.100993	0.597332	ENSG00000198099	4	99123657	99157792	4q23	1
AC092625.1	-0.525584	0.599177	ENSG00000230991	2	154965513	154968003	2q24.1	1
DNAJB3	0.870533	0.599493	ENSG00000227802	2	233742750	233744015	2q37.1	1
LINC01249	-0.524819	0.599709	ENSG00000231532	2	4628222	4656215	2p25.2	1
TNS1	0.761998	0.59975	ENSG00000079308	2	217799789	218002995	2q35	1
AC008073.9	0.167591	0.600109	ENSG00000223754	2	24199839	24201698	2p23.3	1
RP11-681L4.1	1.01193	0.600364	ENSG00000230702	2	61856695	61857055	2p15	1
NEMP2	0.496354	0.600477	ENSG00000189362	2	190504342	190534722	2q32.2	1
RBKS	0.568806	0.600745	ENSG00000171174	2	27781364	27891098	2p23.2	1
PPP3R1	0.0550611	0.600828	ENSG00000221823	2	68178857	68256237	2p14	1
CRIM1	0.326691	0.601746	ENSG00000150938	2	36355926	36551135	2p22.2	1
NDUFS1	3.12199e-06	0.602147	ENSG00000023228	2	206114817	206159584	2q33.3	1
AC062028.1	0.563156	0.602545	ENSG00000145063	2	11105317	11132821	2p25.1	1
RP11-395L14.13	0.337881	0.602874	ENSG00000175509	2	113667478	113668621	2q14.1	1
ROCK2	0.87691	0.603111	ENSG00000134318	2	11179761	11348330	2p25.1	1
TTC7A	0.803517	0.603205	ENSG00000068724	2	46916157	47076137	2p21	1
RP11-340A13.1	-0.519374	0.6035	ENSG00000249382	4	58987182	58988160	4q13.1	1
ACOX3	0.158476	0.603578	ENSG00000087008	4	8366282	8440723	4p16.1	1
CDK5R2	0.630995	0.60369	ENSG00000171450	2	218959655	218962162	2q35	1
Y_RNA	-0.518653	0.604003	ENSG00000199530	4	82944738	82944845	4q21.22	1
SH3RF1	0.733679	0.604295	ENSG00000154447	4	169094256	169271105	NA	1
RP11-563H6.1	0.51808	0.604403	ENSG00000265936	18	67375133	67375305	18q22.1	1
CDKN2AIPNLP2	-0.51747	0.604828	ENSG00000145835	2	26827169	26827520	2p23.3	1
RP11-231E4.3	0.091028	0.604837	ENSG00000264340	18	74561381	74562046	18q22.3	1
UGT2A3	0.368851	0.604942	ENSG00000135220	4	68928463	68951791	4q13.2	1
METAP1D	0.0443931	0.605269	ENSG00000172878	2	171999583	172082430	2q31.1	1
CDPF1	0.438573	0.605537	ENSG00000205643	22	46244011	46250679	22q13.31	1
NPFFR2	0.649621	0.605624	ENSG00000056291	4	72031804	72148067	4q13.3	1
AC012506.1	0.515684	0.606075	ENSG00000223530	2	23330664	23332044	2p24.1	1
LINC01096	0.46363	0.606682	ENSG00000246095	4	13546075	13547801	4p15.33	1
TFIP11	0.303106	0.60701	ENSG00000100109	22	26491225	26512505	22q12.1	1
[truncated: 1,676 more rows]

## Sheet: TableS2
The results of FUSION
tissue	ensemble_id	ID	CHR	P0	P1	HSQ	BEST.GWAS.ID	BEST.GWAS.Z	EQTL.ID	EQTL.R2	EQTL.Z	EQTL.GWAS.Z	NSNP	NWGT	MODEL	MODELCV.R2	MODELCV.PV	TWAS.Z	TWAS.P	PERM.PV	PERM.N	PERM.ANL_PV	TWAS.Bonferroni.P	JOINT	TOP.SNP.COR
Adipose_Subcutaneous	ENSG00000134825	TMEM258	11	61792635	61792636	0.072758	rs174538	-5.46	rs174538	0.0721	6.59	-5.4629	404	404	susie	0.074	9.3e-10	-5.27207	1.35e-07	0.00444	2701	NA	0.00267476	TRUE	0.99
Adipose_Subcutaneous	ENSG00000084764	MAPRE3	2	26970611	26970612	0.041872	rs3769137	8.002	rs714513	0.0399	5.33	6.8779	358	358	susie	0.044	2.2e-06	7.01199	2.35e-12	0	10000	7.25e-07	4.65605e-08	TRUE	0.95
Adipose_Subcutaneous	ENSG00000234072	AC074117.10	2	27356492	27356493	0.038968	rs3769137	8.002	rs7586601	0.00368	-2.97	-2.19027	298	298	susie	0.0058	0.052	6.91615	4.64e-12	0.01236	971	NA	9.19323e-08	FALSE	0.75
Adipose_Subcutaneous	ENSG00000138030	KHK	2	27086746	27086747	0.316306	rs3769137	8.002	rs2119026	0.384	13.8	6.55282	310	21	enet	0.39	1.8e-53	6.55892	5.42e-11	0.02459	488	NA	1.07386e-06	FALSE	0.88
Adipose_Subcutaneous	ENSG00000228474	OST4	2	27071772	27071773	-0.001817	rs3769137	8.002	rs6741646	0.00045	-2.26	5.37233	318	1	top1	0.00045	0.27	-5.37233	7.77e-08	0.20339	59	NA	0.00153947	FALSE	-0.8
Adipose_Subcutaneous	ENSG00000163792	TCF23	2	27149003	27149004	0.003845	rs3769137	8.002	rs1275513	-0.00193	-2.65	5.05895	315	1	lasso	-0.0012	0.51	-5.05895	4.22e-07	0.33333	36	NA	0.00836109	FALSE	-0.55
Adipose_Subcutaneous	ENSG00000138073	PREB	2	27134674	27134675	0.057398	rs3769137	8.002	rs1275513	0.0191	-4.58	5.05895	317	7	enet	0.032	5e-05	-4.89237	9.96e-07	0.17391	69	NA	0.0197337	FALSE	-0.55
Adipose_Subcutaneous	ENSG00000146535	GNA12	7	2844323	2844324	0.115387	rs1636250	-7.12	rs2527684	0.0881	6.98	-5.06	562	562	susie	0.095	3.2e-12	-5.71821	1.08e-08	0.00476	2522	NA	0.00021398	TRUE	0.73
Adipose_Visceral_Omentum	ENSG00000149485	FADS1	11	61829317	61829318	0.063716	rs174538	-5.46	rs2072114	0.0354	-4.23	-3.68452	421	3	lasso	0.043	1.8e-05	4.80761	1.53e-06	0.01821	659	NA	0.0291251	TRUE	-0.69
Adipose_Visceral_Omentum	ENSG00000274964	RP11-817I4.1	12	32339367	32339368	0.119962	rs3789975	4.861	rs3789975	0.0487	-4.7	4.86114	560	1	top1	0.049	6e-06	-4.86114	1.17e-06	0	10000	0.000623	0.0222721	TRUE	-0.6
Adipose_Visceral_Omentum	ENSG00000171303	KCNK3	2	26692689	26692690	0.04456	rs3769137	8.002	rs7588926	0.00802	3.92	-3.64551	366	19	enet	0.015	0.0078	-7.17145	7.42e-13	0.00284	4222	NA	1.41247e-08	TRUE	-0.6
Adipose_Visceral_Omentum	ENSG00000084764	MAPRE3	2	26970611	26970612	0.05104	rs3769137	8.002	rs3754734	0.0206	4.35	6.48877	358	358	susie	0.027	0.00057	7.07436	1.5e-12	0	10000	1.62e-07	2.8554e-08	TRUE	0.96
Adipose_Visceral_Omentum	ENSG00000138030	KHK	2	27086746	27086747	0.189796	rs3769137	8.002	rs1866559	0.184	9.33	6.58991	310	310	susie	0.21	9.4e-22	6.53481	6.37e-11	0.01227	978	NA	1.21259e-06	FALSE	0.88
Adipose_Visceral_Omentum	ENSG00000228474	OST4	2	27071772	27071773	0.005379	rs3769137	8.002	rs1731253	-0.000932	-2.42	1.67792	318	318	susie	0.0011	0.23	5.57488	2.48e-08	0.06383	188	NA	0.000472093	FALSE	0.81
Adipose_Visceral_Omentum	ENSG00000143994	ABHD1	2	27123788	27123789	0.046112	rs3769137	8.002	rs1275513	0.0365	4.51	5.05895	313	1	top1	0.037	8.1e-05	5.05895	4.22e-07	0.16216	74	NA	0.00803319	FALSE	0.91
Adipose_Visceral_Omentum	ENSG00000174945	AMZ1	7	2679521	2679522	0.038172	rs1636250	-7.12	rs1636250	-0.000772	3.21	-7.12089	529	529	susie	0.0038	0.12	-6.7432	1.55e-11	0	10000	0.000313	2.95058e-07	TRUE	0.82
Adipose_Visceral_Omentum	ENSG00000146535	GNA12	7	2844323	2844324	0.176698	rs1636250	-7.12	rs1636250	0.093	7.56	-7.12089	562	23	enet	0.12	2.4e-12	-6.52356	6.87e-11	0.0002	10000	0.000372	1.30777e-06	FALSE	0.91
Adrenal_Gland	ENSG00000257511	RP11-278C7.1	12	32727386	32727387	0.044796	rs3789975	4.86	rs2291420	0.000635	-3.01	4.82917	495	2	lasso	0.011	0.08	-5.31668	1.06e-07	0	10000	4.03e-05	0.00183677	TRUE	-0.79
Adrenal_Gland	ENSG00000274964	RP11-817I4.1	12	32339367	32339368	0.300197	rs3789975	4.86	rs2291420	0.144	-5.64	4.82917	560	1	top1	0.14	2.8e-08	-4.82917	1.37e-06	0.00438	2739	NA	0.0237394	FALSE	-0.75
Adrenal_Gland	ENSG00000244056	RN7SL417P	15	84394071	84394072	0.100887	rs1564472	4.63	rs150963	0.00256	-3.3	2.70513	242	242	susie	0.023	0.02	-4.72258	2.33e-06	0.01752	685	NA	0.0403742	TRUE	-0.49
Adrenal_Gland	ENSG00000138030	KHK	2	27086746	27086747	0.165566	rs3769137	8.002	rs714513	0.159	6.262	6.8779	310	310	susie	0.18	3e-10	6.95	3.65e-12	0.0008	10000	6.33e-05	6.32472e-08	TRUE	0.96
Adrenal_Gland	ENSG00000084764	MAPRE3	2	26970611	26970612	0.153305	rs3769137	8.002	rs11897106	0.105	5.54	6.84645	358	1	top1	0.11	2.3e-06	6.84645	7.57e-12	0.18182	66	NA	1.31173e-07	FALSE	0.91
Adrenal_Gland	ENSG00000138028	CGREF1	2	27119114	27119115	-0.000122	rs3769137	8.002	rs2053386	0.00672	2.081	6.69363	312	1	top1	0.0067	0.13	6.69363	2.18e-11	0.16438	73	NA	3.7775e-07	FALSE	0.78
Adrenal_Gland	ENSG00000143994	ABHD1	2	27123788	27123789	0.057709	rs3769137	8.002	rs11680096	0.0232	3.607	6.5459	313	1	top1	0.023	0.019	6.5459	5.91e-11	0.17143	70	NA	1.02408e-06	FALSE	0.87
Adrenal_Gland	ENSG00000008869	HEATR5B	2	37084341	37084342	-0.002767	rs3845780	5.067	rs888054	-0.00228	3.211	4.90134	508	1	lasso	0.062	0.00027	4.90134	9.52e-07	0.00607	1978	NA	0.0164963	TRUE	0.68
Adrenal_Gland	ENSG00000146535	GNA12	7	2844323	2844324	0.200606	rs1636250	-7.12	rs208345	-0.0044	-3.47	2.88847	562	562	susie	0.00016	0.31	-4.7714	1.83e-06	0.00588	2042	NA	0.0317102	TRUE	0.59
Adrenal_Gland	ENSG00000204839	MROH6	8	143572970	143572971	0.34666	rs3829017	4.28	rs896954	-0.005074	4.21	1.33996	341	48	enet	0.029	0.0099	4.77559	1.79e-06	0.0001	10000	0.001284	0.0310171	TRUE	0.35
Artery_Aorta	ENSG00000256897	RP11-17G12.2	11	47221750	47221751	0.045578	rs11570067	-4.71	rs3740689	0.00948	-4.05	-4.00705	296	296	susie	0.018	0.0078	4.85512	1.2e-06	0.0002	10000	0.00122	0.022278	TRUE	-0.57
Artery_Aorta	ENSG00000149182	ARFGAP2	11	47177124	47177125	0.015054	rs11570067	-4.71	rs3736101	-0.000653	2.5	-4.33392	292	7	enet	0.0019	0.2	-4.73458	2.2e-06	0.00352	3407	NA	0.040843	FALSE	0.87
Artery_Aorta	ENSG00000234072	AC074117.10	2	27356492	27356493	0.046175	rs3769137	8.002	rs10203050	-0.0027	3.109	7.30405	298	5	lasso	0.0063	0.08	6.87949	6.01e-12	0.03252	369	NA	1.11576e-07	TRUE	0.92
Artery_Aorta	ENSG00000229122	AGBL5-IT1	2	27061037	27061038	0.072148	rs3769137	8.002	rs11126836	0.0321	-4.511	6.53309	322	1	top1	0.032	0.00064	-6.53309	6.44e-11	0.18462	65	NA	1.19559e-06	FALSE	-0.86
Artery_Aorta	ENSG00000138030	KHK	2	27086746	27086747	0.113106	rs3769137	8.002	rs2289360	0.17	7.699	6.40075	310	1	top1	0.17	3.6e-15	6.40075	1.55e-10	0.16901	71	NA	2.87758e-06	FALSE	0.94
Artery_Aorta	ENSG00000115226	FNDC4	2	27495244	27495245	0.01893	rs11126806	7.341	rs7605526	0.00228	-2.261	6.43133	285	1	top1	0.0023	0.19	-6.43133	1.26e-10	0.11321	106	NA	2.33919e-06	TRUE	-0.4
Artery_Aorta	ENSG00000084764	MAPRE3	2	26970611	26970612	0.057467	rs3769137	8.002	rs11681562	0.0189	4.069	6.75429	358	2	lasso	0.024	0.0029	5.86372	4.53e-09	0.21429	56	NA	8.40994e-05	TRUE	0.87
Artery_Aorta	ENSG00000138080	EMILIN1	2	27078566	27078567	0.028819	rs3769137	8.002	rs12615509	0.000695	2.674	4.83323	314	1	lasso	0.0031	0.16	4.83323	1.34e-06	0.23077	52	NA	0.0248771	TRUE	0.77
Artery_Aorta	ENSG00000115194	SLC30A3	2	27275816	27275817	0.090177	rs3769137	8.002	rs780090	-0.00253	2.518	1.91365	306	306	susie	-0.0017	0.51	4.79044	1.66e-06	0.30769	39	NA	0.0308179	FALSE	0.49
Artery_Aorta	ENSG00000122786	CALD1	7	134744251	134744252	0.057401	rs10275062	-4.87	rs10275062	-0.00302	2.97	-4.865	540	4	lasso	0.0083	0.054	-4.86481	1.15e-06	0.0004	10000	0.000428	0.0213498	TRUE	1
Artery_Coronary	ENSG00000163362	C1orf106	1	200891047	200891048	0.040335	rs11583328	4.82	rs7522462	0.0566	-3.84	3.66586	601	601	susie	0.057	0.00085	-4.68747	2.77e-06	0.0006	10000	0.00139	0.0477326	TRUE	-0.96
Artery_Coronary	ENSG00000270060	RP11-390K5.6	11	47169562	47169563	-0.020099	rs11570067	-4.71	rs11570067	-0.0029	-2.34	-4.70966	293	1	top1	-0.0029	0.48	4.70966	2.48e-06	0	10000	0.0179	0.0427354	TRUE	-0.61
Artery_Coronary	ENSG00000138030	KHK	2	27086746	27086747	0.098424	rs3769137	8.002	rs4665943	0.118	5.06	6.15981	310	1	top1	0.12	1.9e-06	6.15981	7.28e-10	0.2449	49	NA	1.25449e-05	TRUE	0.93
Artery_Coronary	ENSG00000163793	DNAJC5G	2	27275420	27275421	0.053507	rs3769137	8.002	rs12714026	-0.00193	2.79	5.38367	306	306	susie	0.012	0.079	6.14847	7.82e-10	0.10526	114	NA	1.34754e-05	TRUE	0.63
Artery_Coronary	ENSG00000115194	SLC30A3	2	27275816	27275817	0.075821	rs3769137	8.002	rs1275513	0.0263	3.6	5.05895	306	1	top1	0.026	0.018	5.05895	4.22e-07	0.24	50	NA	0.0072719	FALSE	0.83
Artery_Coronary	ENSG00000115204	MPV17	2	27325679	27325680	0.017658	rs3769137	8.002	rs1275513	0.00651	2.38	5.05895	301	1	top1	0.0065	0.15	5.05895	4.22e-07	0.27273	44	NA	0.0072719	TRUE	0.13
Artery_Coronary	ENSG00000146535	GNA12	7	2844323	2844324	0.207653	rs1636250	-7.12	rs1182144	0.000214	-3.25	4.13696	559	4	lasso	0.019	0.038	-5.40366	6.53e-08	0.01535	782	NA	0.00112525	TRUE	0.65
Artery_Tibial	ENSG00000134825	TMEM258	11	61792635	61792636	0.061592	rs174538	-5.46	rs174538	0.0595	5.57	-5.4629	405	1	top1	0.059	4.2e-08	-5.4629	4.68e-08	0	10000	0.000429	0.000878857	TRUE	0.83
Artery_Tibial	ENSG00000176681	LRRC37A	17	46292732	46292733	0.696791	rs17689824	-3.89	rs8072451	0.285	11.84	-3.71426	78	33	enet	0.5	3.9e-73	-4.72	2.37e-06	0.0597	201	NA	0.0445062	TRUE	-0.05
Artery_Tibial	ENSG00000272056	RP11-503P10.1	2	27054275	27054276	0.02377	rs3769137	8.002	rs4665920	-0.00151	-3.29	7.23066	324	324	susie	0.0012	0.21	-7.33796	2.17e-13	0	10000	2.9e-11	4.07504e-09	TRUE	-0.97
Artery_Tibial	ENSG00000084764	MAPRE3	2	26970611	26970612	0.031235	rs3769137	8.002	rs1866559	0.018	4.41	6.58991	358	358	susie	0.027	0.00021	6.99473	2.66e-12	0.0001	10000	1.38e-06	4.99521e-08	FALSE	0.94
Artery_Tibial	ENSG00000138030	KHK	2	27086746	27086747	0.219751	rs3769137	8.002	rs1866654	0.209	10.31	6.4202	310	28	enet	0.22	5.9e-28	6.58519	4.54e-11	0.03846	312	NA	8.52567e-07	FALSE	0.86
Artery_Tibial	ENSG00000213453	FTH1P3	2	27393366	27393367	0.015325	rs3769137	8.002	rs12714026	-0.00179	-2.67	5.38367	299	4	lasso	0.0071	0.036	-6.03727	1.57e-09	0.13043	92	NA	2.9483e-05	FALSE	-0.69
Artery_Tibial	ENSG00000163793	DNAJC5G	2	27275420	27275421	0.022144	rs3769137	8.002	rs4666005	0.000927	-3.39	1.01828	306	306	susie	0.0048	0.071	-5.98803	2.12e-09	0.06977	172	NA	3.98115e-05	FALSE	-0.64
Artery_Tibial	ENSG00000272148	RP11-195B17.1	2	27062906	27062907	0.018751	rs3769137	8.002	rs1124649	-5e-06	-2.95	4.86319	322	1	top1	-5e-06	0.32	-4.86319	1.16e-06	0.33333	36	NA	0.0217836	FALSE	-0.92
Artery_Tibial	ENSG00000228474	OST4	2	27071772	27071773	0.01288	rs3769137	8.002	rs1124649	0.00327	-2.59	4.86319	318	1	top1	0.0033	0.11	-4.86319	1.16e-06	0.26087	46	NA	0.0217836	TRUE	-0.87
Artery_Tibial	ENSG00000115524	SF3B1	2	197435090	197435091	0.07034	rs7600862	4.849	rs6719729	0.0656	5.79	4.33046	327	10	enet	0.071	2e-09	4.72504	2.3e-06	0.01712	701	NA	0.0431917	TRUE	0.87
Artery_Tibial	ENSG00000144381	HSPD1	2	197516736	197516737	0.009059	rs7600862	4.849	rs7559692	-0.00157	2.59	-1.44943	313	313	susie	0.00016	0.3	-4.70215	2.57e-06	0.0001	10000	4.86e-06	0.048262	FALSE	-0.93
Artery_Tibial	ENSG00000146535	GNA12	7	2844323	2844324	0.324033	rs1636250	-7.12	rs2644311	0.167	-9.8	3.58718	562	562	susie	0.28	4.3e-36	-5.14088	2.73e-07	0.04545	264	NA	0.00512667	TRUE	0.54
Brain_Amygdala	ENSG00000138030	KHK	2	27086746	27086747	0.095582	rs3769137	8.002	rs1131375	0.0592	3.13	6.79698	310	1	top1	0.059	0.0044	6.79698	1.07e-11	0.15385	78	NA	1.73019e-07	TRUE	0.85
Brain_Amygdala	ENSG00000157851	DPYSL5	2	26847746	26847747	0.147751	rs3769137	8.002	rs3885083	0.0872	4.34	-3.87504	379	379	susie	0.11	0.00018	-4.70578	2.53e-06	0.10811	111	NA	0.0409101	FALSE	-0.66
Brain_Anterior_cingulate_cortex_BA24	ENSG00000254622	NAV2-AS4	11	19519895	19519896	0.047189	rs2729884	-6.64	rs1487185	-0.00615	3.38	-6.60899	662	1	lasso	0.046	0.0073	-6.60899	3.87e-11	0.00247	4854	NA	6.47567e-07	TRUE	0.95
Brain_Anterior_cingulate_cortex_BA24	ENSG00000149485	FADS1	11	61829317	61829318	0.268169	rs174538	-5.46	rs174566	0.14	-4.96	-5.23276	422	422	susie	0.16	7.6e-07	5.12626	2.96e-07	0.00335	3586	NA	0.00495297	TRUE	-0.91
Brain_Anterior_cingulate_cortex_BA24	ENSG00000138030	KHK	2	27086746	27086747	0.040338	rs3769137	8.002	rs1866559	0.0299	3.12	6.59	310	1	lasso	0.032	0.022	6.59	4.4e-11	0.09449	127	NA	7.36252e-07	TRUE	0.85
Brain_Anterior_cingulate_cortex_BA24	ENSG00000272056	RP11-503P10.1	2	27054275	27054276	0.120608	rs3769137	8.002	rs509047	-0.00486	-2.97	7.29	323	30	enet	0.014	0.087	-6.31	2.73e-10	0.08451	142	NA	4.56811e-06	TRUE	-0.46
Brain_Anterior_cingulate_cortex_BA24	ENSG00000272054	RP11-423P10.2	2	37208874	37208875	0.182453	rs3845780	5.067	rs3845780	0.0801	-4.29	5.07	487	487	susie	0.1	0.00011	-4.95	7.3e-07	0.00148	8106	NA	0.0122151	TRUE	-0.98
Brain_Anterior_cingulate_cortex_BA24	ENSG00000174945	AMZ1	7	2679521	2679522	0.26671	rs1636250	-7.12	rs1636255	0.032	-3.85	-7.10958	528	1	top1	0.032	0.021	7.10958	1.16e-12	0.0021	5718	NA	1.94103e-08	TRUE	-0.75
Brain_Caudate_basal_ganglia	ENSG00000134825	TMEM258	11	61792635	61792636	0.081403	rs174538	-5.46	rs174538	0.0319	3.59	-5.4629	401	1	top1	0.032	0.011	-5.4629	4.68e-08	0	10000	0.000596	0.000828126	TRUE	0.68
Brain_Caudate_basal_ganglia	ENSG00000274964	RP11-817I4.1	12	32339367	32339368	0.128968	rs3789975	4.86	rs3789975	0.0504	-4.08	4.86114	560	1	top1	0.05	0.0018	-4.86114	1.17e-06	0	10000	0.000584	0.0207032	TRUE	-0.55
Brain_Caudate_basal_ganglia	ENSG00000186868	MAPT	17	45894381	45894382	0.119294	rs11012	-3.93	rs1876829	0.0702	3.72	-3.87998	30	16	enet	0.077	0.00014	-4.75	2.04e-06	0.02824	425	NA	0.0360978	TRUE	-0.06
Brain_Caudate_basal_ganglia	ENSG00000167619	TMEM145	19	42313335	42313336	0.001046	rs2302485	-4.67	rs7408605	-0.00553	2.16	-0.35929	162	162	susie	0.0022	0.24	-4.68322	2.82e-06	0.0005	10000	5.06e-09	0.0498999	TRUE	0.76
Brain_Caudate_basal_ganglia	ENSG00000229122	AGBL5-IT1	2	27061037	27061038	0.034078	rs3769137	8.002	rs893790	0.00788	-2.89	6.86826	322	322	susie	0.0094	0.11	-7.08995	1.34e-12	0	10000	1.33e-08	2.37113e-08	TRUE	-0.96
Brain_Caudate_basal_ganglia	ENSG00000138030	KHK	2	27086746	27086747	0.10592	rs3769137	8.002	rs7605526	0.0864	4.78	6.43133	310	310	susie	0.1	1.3e-05	6.83086	8.44e-12	0.0006	10000	2.87e-05	1.49346e-07	FALSE	0.91
Brain_Caudate_basal_ganglia	ENSG00000143994	ABHD1	2	27123788	27123789	0.059228	rs3769137	8.002	rs1275513	0.0318	3.87	5.05895	313	1	top1	0.032	0.011	5.05895	4.22e-07	0.26087	46	NA	0.00746729	FALSE	0.85
Brain_Caudate_basal_ganglia	ENSG00000162944	RFTN2	2	197676044	197676045	0.04827	rs7600862	4.849	rs1976772	-0.00421	-3.02	4.62232	317	317	susie	0.011	0.095	-4.84567	1.26e-06	0	10000	9.81e-21	0.0222957	TRUE	-0.97
Brain_Caudate_basal_ganglia	ENSG00000115524	SF3B1	2	197435090	197435091	0.063743	rs7600862	4.849	rs700642	0.0315	3.7	4.68451	328	1	top1	0.031	0.011	4.68451	2.81e-06	0.06061	198	NA	0.049723	FALSE	0.96
Brain_Cerebellar_Hemisphere	ENSG00000247675	LRP4-AS1	11	46846411	46846412	-0.014973	rs11570067	-4.71	rs11570067	0.0437	3.4	-4.70966	265	1	lasso	0.06	0.0012	-4.70966	2.48e-06	0	10000	0.003738	0.0460362	TRUE	1
Brain_Cerebellar_Hemisphere	ENSG00000149485	FADS1	11	61829317	61829318	0.494724	rs174538	-5.46	rs174568	0.34	-7.92	-5.30088	417	7	lasso	0.37	2.1e-17	4.98886	6.07e-07	0.00749	1603	NA	0.0112677	TRUE	-0.9
Brain_Cerebellar_Hemisphere	ENSG00000157851	DPYSL5	2	26847746	26847747	0.178561	rs3769137	8.002	rs509047	0.0926	-5.22	7.29422	379	379	susie	0.13	1.4e-06	-7.01818	2.25e-12	0.00313	3838	NA	4.17667e-08	TRUE	-0.94
Brain_Cerebellar_Hemisphere	ENSG00000143994	ABHD1	2	27123788	27123789	0.059733	rs3769137	8.002	rs1866559	-0.00563	3.14	6.58991	312	2	enet	0.0067	0.15	6.73567	1.63e-11	0.03468	346	NA	3.02577e-07	FALSE	0.87
Brain_Cerebellar_Hemisphere	ENSG00000084764	MAPRE3	2	26970611	26970612	0.015322	rs3769137	8.002	rs1866559	0.0111	-2.72	6.58991	358	1	top1	0.011	0.099	-6.58991	4.4e-11	0.24	50	NA	8.16772e-07	FALSE	-0.94
Brain_Cerebellar_Hemisphere	ENSG00000119777	TMEM214	2	27032953	27032954	0.073954	rs3769137	8.002	rs2304681	0.00809	-3.27	6.60751	335	1	top1	0.0081	0.13	-6.60751	3.91e-11	0.10811	111	NA	7.25813e-07	FALSE	-0.91
Brain_Cerebellar_Hemisphere	ENSG00000115207	GTF3C2	2	27357033	27357034	0.027382	rs3769137	8.002	rs12714092	0.00425	2.88	6.20108	297	1	top1	0.0042	0.2	6.20108	5.61e-10	0.35294	34	NA	1.04138e-05	FALSE	0.86
Brain_Cerebellar_Hemisphere	ENSG00000235267	AC074117.13	2	27455155	27455156	0.054017	rs2891534	7.533	rs4666014	-0.00481	2.9	2.35977	291	291	susie	0.034	0.012	5.51225	3.54e-08	0	10000	6.63e-32	0.00065713	FALSE	0.64
Brain_Cerebellar_Hemisphere	ENSG00000171303	KCNK3	2	26692689	26692690	0.13314	rs3769137	8.002	rs1897115	-0.00242	-3.14	0.380692	366	366	susie	0.019	0.046	5.06015	4.19e-07	0.12	100	NA	0.0077779	FALSE	0.78
Brain_Cerebellar_Hemisphere	ENSG00000272148	RP11-195B17.1	2	27062906	27062907	0.000535	rs3769137	8.002	rs13001266	-0.0062	2.59	-0.66928	322	322	susie	0.0042	0.2	4.90911	9.15e-07	0.1875	64	NA	0.0169851	FALSE	0.65
Brain_Cerebellar_Hemisphere	ENSG00000271904	CTC-498M16.4	5	88498696	88498697	0.147779	rs7737179	-5.04	rs7737179	0.0247	4.27	-5.03663	253	253	susie	0.063	0.00092	-4.9586	7.1e-07	0.0002	10000	3.4e-05	0.0131797	TRUE	0.93
Brain_Cerebellum	ENSG00000134825	TMEM258	11	61792635	61792636	0.014153	rs174538	-5.46	rs174538	0.0098	3.09	-5.4629	407	1	lasso	0.019	0.035	-5.4629	4.68e-08	0	10000	0.00048	0.00090909	TRUE	1
Brain_Cerebellum	ENSG00000149485	FADS1	11	61829317	61829318	0.528411	rs174538	-5.46	rs4246215	0.469	-9.55	-5.23157	425	425	susie	0.47	7.9e-28	5.33744	9.43e-08	0.0019	6300	NA	0.00183178	FALSE	-0.92
Brain_Cerebellum	ENSG00000119777	TMEM214	2	27032953	27032954	0.026841	rs3769137	8.002	rs7605526	-0.0041	-2.8	6.43133	335	1	lasso	0.0062	0.14	-6.43133	1.26e-10	0.10435	115	NA	2.44755e-06	TRUE	-0.82
Brain_Cerebellum	ENSG00000157851	DPYSL5	2	26847746	26847747	0.156174	rs3769137	8.002	rs4513249	0.0827	-5.48	3.62117	379	379	susie	0.12	6.3e-07	-5.8016	6.57e-09	0.0553	217	NA	0.000127622	FALSE	-0.87
Brain_Cerebellum	ENSG00000138028	CGREF1	2	27119114	27119115	0.129999	rs3769137	8.002	rs7601452	-0.00479	3.18	-1.85459	311	311	susie	0.031	0.0093	-5.5845	2.34e-08	0.13187	91	NA	0.000454545	FALSE	-0.48
Brain_Cerebellum	ENSG00000234945	GTF3C2-AS1	2	27335534	27335535	0.027845	rs3769137	8.002	rs562311	0.0193	3.21	5.00251	300	1	top1	0.019	0.032	5.00251	5.66e-07	0.18182	66	NA	0.0109946	FALSE	0.84
Brain_Cerebellum	ENSG00000115896	PLCL1	2	197804701	197804702	0.073594	rs7600862	4.849	rs13000656	0.026	-3.65	4.70431	308	308	susie	0.044	0.0023	-4.79405	1.63e-06	0	10000	1.78e-35	0.0316628	TRUE	-0.97
Brain_Cerebellum	ENSG00000245526	LINC00461	5	88691040	88691041	0.003234	rs7737179	-5.04	rs33700	-0.00408	2.96	-4.48624	265	265	susie	0.00015	0.31	-4.71558	2.41e-06	0.00218	5498	NA	0.0468143	TRUE	0.89
Brain_Cerebellum	ENSG00000174945	AMZ1	7	2679521	2679522	0.109482	rs1636250	-7.12	rs3996391	0.0018	3.24	2.37	525	27	enet	0.0095	0.096	4.73966	2.14e-06	0.0143	839	NA	0.0415695	TRUE	-0.55
Brain_Cortex	ENSG00000134825	TMEM258	11	61792635	61792636	0.142176	rs174538	-5.46	rs174538	0.00529	3.75	-5.4629	406	9	lasso	0.012	0.079	-4.82782	1.38e-06	0.02837	423	NA	0.0251381	TRUE	0.96
Brain_Cortex	ENSG00000265625	RP11-68I3.11	17	29645846	29645847	0.028019	rs3110494	-4.43	rs2559619	-0.0055	-2.7	2.13824	307	307	susie	-0.0016	0.4	-4.76777	1.86e-06	0.01302	922	NA	0.0338818	TRUE	0.3
Brain_Cortex	ENSG00000084764	MAPRE3	2	26970611	26970612	0.07208	rs3769137	8.002	rs6759548	-0.00502	3.01	7.15815	358	3	lasso	0.0071	0.13	7.43	1.05e-13	0.0119	1008	NA	1.91268e-09	TRUE	0.87
Brain_Cortex	ENSG00000229122	AGBL5-IT1	2	27061037	27061038	0.089127	rs3769137	8.002	rs1731240	0.00284	3.22	-0.469959	322	322	susie	0.011	0.082	-6.52	7.19e-11	0.0208	577	NA	1.30973e-06	FALSE	-0.72
Brain_Cortex	ENSG00000143994	ABHD1	2	27123788	27123789	-0.006189	rs3769137	8.002	rs11694917	-0.00322	2.39	-1.41213	312	312	susie	0.00093	0.28	6.08	1.19e-09	0.00613	1959	NA	2.1677e-05	FALSE	0.74
Brain_Cortex	ENSG00000119777	TMEM214	2	27032953	27032954	0.027267	rs3769137	8.002	rs6547496	-0.00425	2.73	0.512679	335	335	susie	0.003	0.22	-5.75	9.02e-09	0.02007	598	NA	0.000164308	FALSE	-0.86
Brain_Cortex	ENSG00000230286	AC013472.4	2	27009806	27009807	0.120544	rs3769137	8.002	rs486582	0.0224	-4.25	4.86186	347	4	lasso	0.023	0.023	-5.02	5.17e-07	0.14815	81	NA	0.00941767	FALSE	-0.78
Brain_Cortex	ENSG00000115541	HSPE1	2	197500274	197500275	0.02672	rs7600862	4.849	rs13000656	0.00744	-2.35	4.70431	315	1	top1	0.0074	0.13	-4.7	2.55e-06	0.04669	257	NA	0.0464508	TRUE	-0.92
Brain_Cortex	ENSG00000174945	AMZ1	7	2679521	2679522	0.418784	rs1636250	-7.12	rs798502	0.0816	-5.5	-6.88323	528	528	susie	0.12	7.2e-07	6.69462	2.16e-11	0	10000	0.000234	3.93466e-07	TRUE	-0.86
Brain_Frontal_Cortex_BA9	ENSG00000279539	AC006486.10	19	42242774	42242775	0.039257	rs2302485	-4.67	rs16975660	-0.00449	2.96	1.48007	175	7	enet	0.015	0.065	4.9699	6.7e-07	0.00218	5500	NA	0.0116279	TRUE	-0.63
Brain_Frontal_Cortex_BA9	ENSG00000115211	EIF2B4	2	27370485	27370486	0.007118	rs3769137	8.002	rs2141371	-0.0061	-2.45	1.23771	299	299	susie	0.0031	0.22	-7.43381	1.06e-13	0	10000	1.3e-40	1.83963e-09	TRUE	-0.87
Brain_Frontal_Cortex_BA9	ENSG00000229122	AGBL5-IT1	2	27061037	27061038	0.049192	rs3769137	8.002	rs6741646	-0.0061	-3.4	5.37233	321	321	susie	-0.0025	0.44	-7.21605	5.35e-13	0	10000	3.95e-06	9.28492e-09	FALSE	-0.93
Brain_Frontal_Cortex_BA9	ENSG00000084764	MAPRE3	2	26970611	26970612	0.033384	rs3769137	8.002	rs2304681	-0.00482	3.08	6.60751	357	1	lasso	0.03	0.017	6.60751	3.91e-11	0.10526	114	NA	6.78581e-07	FALSE	0.86
Brain_Frontal_Cortex_BA9	ENSG00000157851	DPYSL5	2	26847746	26847747	0.154585	rs3769137	8.002	rs3820823	0.0861	-4.69	7.15217	378	378	susie	0.097	4.4e-05	-5.76698	8.07e-09	0.0566	212	NA	0.000140055	FALSE	-0.86
Brain_Frontal_Cortex_BA9	ENSG00000115226	FNDC4	2	27495244	27495245	0.014735	rs11126806	7.341	rs6721395	0.00609	-2.48	4.90175	284	2	lasso	0.016	0.062	-5.16501	2.4e-07	0.08759	137	NA	0.0041652	FALSE	-0.77
Brain_Frontal_Cortex_BA9	ENSG00000162944	RFTN2	2	197676044	197676045	0.036879	rs7600862	4.849	rs13031577	0.00262	-2.92	1.13681	315	315	susie	0.013	0.081	-4.71717	2.39e-06	0.00127	9447	NA	0.0414785	TRUE	-0.96
Brain_Frontal_Cortex_BA9	ENSG00000174945	AMZ1	7	2679521	2679522	0.189336	rs1636250	-7.12	rs2527686	0.0691	4.91	3.95291	529	529	susie	0.11	1.3e-05	7.0317	2.04e-12	0	10000	0.000169	3.54042e-08	TRUE	-0.9
Brain_Frontal_Cortex_BA9	ENSG00000106012	IQCE	7	2558971	2558972	0.054961	rs1636250	-7.12	rs1713913	0.000228	3.19	-5.74911	484	1	top1	0.00023	0.31	-5.74911	8.97e-09	0.0274	438	NA	0.000155674	FALSE	0.55
Brain_Hippocampus	ENSG00000160551	TAOK1	17	29390463	29390464	0.130463	rs12601994	-4.77	rs12946125	-0.00594	-3.37	-1.74142	325	325	susie	0.0024	0.25	4.95888	7.09e-07	0.02804	428	NA	0.0117503	TRUE	-0.27
Brain_Hippocampus	ENSG00000138030	KHK	2	27086746	27086747	0.023316	rs3769137	8.002	rs3806518	-0.00386	-2.7	-1.91263	310	310	susie	0.01	0.11	6.77734	1.22e-11	0	10000	2.44e-08	2.02191e-07	TRUE	0.94
Brain_Hippocampus	ENSG00000272056	RP11-503P10.1	2	27054275	27054276	0.043016	rs3769137	8.002	rs7605526	-0.00335	-2.77	6.43133	324	6	lasso	0.0023	0.25	-5.73932	9.51e-09	0.07895	152	NA	0.000157609	FALSE	-0.69
Brain_Hippocampus	ENSG00000115216	NRBP1	2	27427789	27427790	0.002994	rs3769137	8.002	rs2304714	0.0113	-2.38	3.46571	297	297	susie	0.013	0.086	-5.67843	1.36e-08	0.00379	3167	NA	0.000225393	TRUE	-0.68
Brain_Hippocampus	ENSG00000213699	SLC35F6	2	26764283	26764284	0.090388	rs3769137	8.002	rs486582	0.032	-3.72	4.86186	384	1	top1	0.032	0.016	-4.86186	1.16e-06	0.26087	46	NA	0.0192247	FALSE	-0.9
Brain_Hippocampus	ENSG00000114859	CLCN2	3	184361650	184361651	0.057592	rs9837978	4.19	rs2280740	0.0044	3.42	3.69712	510	3	lasso	0.091	0.00011	4.94998	7.42e-07	0	10000	0.000252	0.0122972	TRUE	0.37
Brain_Hippocampus	ENSG00000146535	GNA12	7	2844323	2844324	0.176346	rs1636250	-7.12	rs757791	0.00901	-3.62	-5.15666	561	1	top1	0.009	0.13	5.16	2.51e-07	0.07895	152	NA	0.00415982	TRUE	-0.69
Brain_Hypothalamus	ENSG00000149485	FADS1	11	61829317	61829318	0.122774	rs174538	-5.46	rs174583	0.173	-5.45	-5.11012	423	423	susie	0.18	2.7e-08	5.28536	1.25e-07	0.00246	4885	NA	0.0021225	TRUE	-0.92
Brain_Hypothalamus	ENSG00000167996	FTH1	11	61967659	61967660	0.068735	rs174538	-5.46	rs4246215	0.0267	-3.38	-5.23157	458	1	top1	0.027	0.023	5.23157	1.68e-07	0.01633	735	NA	0.00285264	FALSE	-0.68
Brain_Hypothalamus	ENSG00000176681	LRRC37A	17	46292732	46292733	0.803468	rs11537609	-4.24	rs8072451	0.128	6.47	-3.71	79	38	enet	0.57	3.5e-30	-4.79	1.64e-06	0.0411	292	NA	0.0278472	TRUE	-0.04
Brain_Hypothalamus	ENSG00000138030	KHK	2	27086746	27086747	0.019697	rs3769137	8.002	rs2011616	-0.00409	2.75	6.12163	310	1	lasso	0.02	0.044	6.12163	9.26e-10	0.19355	62	NA	1.57235e-05	TRUE	0.84
Brain_Hypothalamus	ENSG00000084693	AGBL5	2	27042363	27042364	0.005971	rs3769137	8.002	rs1275929	0.00492	3.1	-1.07677	327	327	susie	0.011	0.096	5.48413	4.15e-08	0.096	125	NA	0.00070467	FALSE	0.75
Brain_Hypothalamus	ENSG00000272056	RP11-503P10.1	2	27054275	27054276	0.020315	rs3769137	8.002	rs11891554	-0.00118	-2.59	-0.45442	324	324	susie	0.0039	0.21	-5.352	8.7e-08	0.02013	596	NA	0.00147726	FALSE	-0.77
Brain_Hypothalamus	ENSG00000243943	ZNF512	2	27582968	27582969	-0.025164	rs1131375	6.797	rs1275513	0.0137	2.78	5.05895	279	1	top1	0.014	0.077	5.05895	4.22e-07	0.02993	401	NA	0.00716556	TRUE	0.25
Brain_Hypothalamus	ENSG00000163794	UCN	2	27308444	27308445	0.036648	rs3769137	8.002	rs2068834	-0.00571	2.45	-1.74671	304	304	susie	0.017	0.055	-4.96831	6.75e-07	0.54545	22	NA	0.0114615	FALSE	-0.64
Brain_Hypothalamus	ENSG00000115828	QPCT	2	37344573	37344574	-0.003922	rs3845780	5.067	rs3770774	0.006	2.87	4.89653	485	1	top1	0.006	0.17	4.89653	9.75e-07	0.01765	680	NA	0.0165555	TRUE	0.73
Brain_Hypothalamus	ENSG00000174945	AMZ1	7	2679521	2679522	0.323347	rs1636250	-7.12	rs1636255	0.0603	-4.24	-7.10958	526	1	top1	0.06	0.0012	7.10958	1.16e-12	0.00233	5160	NA	1.96968e-08	TRUE	-0.84
Brain_Hypothalamus	ENSG00000106009	BRAT1	7	2555726	2555727	0.115926	rs1636250	-7.12	rs1713913	-0.00214	3.15	-5.74911	477	1	lasso	0.00083	0.29	-5.74911	8.97e-09	0.04138	290	NA	0.000152311	FALSE	0.74
Brain_Nucleus_accumbens_basal_ganglia	ENSG00000165916	PSMC3	11	47426472	47426473	0.057291	rs11570067	-4.71	rs7105122	0.0146	-3.32	-4.59408	288	9	lasso	0.017	0.044	4.76403	1.9e-06	0.00743	1615	NA	0.0338105	TRUE	-0.61
Brain_Nucleus_accumbens_basal_ganglia	ENSG00000269935	RP11-482M8.3	16	87602189	87602190	-0.021077	rs4843559	6.19	rs11640181	0.00968	-3.04	6.01375	535	1	top1	0.0097	0.098	-6.01375	1.81e-09	0.01075	1116	NA	3.22089e-05	TRUE	-0.55
Brain_Nucleus_accumbens_basal_ganglia	ENSG00000176681	LRRC37A	17	46292732	46292733	0.833425	rs11537609	-4.24	rs35732828	0.174	7.2	-2.16054	77	34	enet	0.65	2.3e-42	-4.92697	8.35e-07	0.04545	264	NA	0.0148588	TRUE	-0.03
Brain_Nucleus_accumbens_basal_ganglia	ENSG00000272148	RP11-195B17.1	2	27062906	27062907	0.097588	rs3769137	8.002	rs7588926	-0.00482	2.84	-3.64551	323	323	susie	0.0089	0.11	-6.62	3.66e-11	0.00541	2219	NA	6.51297e-07	TRUE	-0.77
Brain_Nucleus_accumbens_basal_ganglia	ENSG00000138100	TRIM54	2	27282391	27282392	0.141017	rs3769137	8.002	rs9677663	-0.00344	-3.21	2.76282	309	309	susie	0.0036	0.2	-6.56	5.29e-11	0.00444	2704	NA	9.41356e-07	TRUE	-0.64
Brain_Nucleus_accumbens_basal_ganglia	ENSG00000138030	KHK	2	27086746	27086747	0.104503	rs3769137	8.002	rs7605526	0.101	4.74	6.43133	311	1	top1	0.1	7.8e-06	6.43	1.26e-10	0.16901	71	NA	2.24217e-06	FALSE	0.92
Brain_Nucleus_accumbens_basal_ganglia	ENSG00000230286	AC013472.4	2	27009806	27009807	0.000248	rs3769137	8.002	rs12373799	-0.0032	-2.77	3.06703	348	348	susie	-0.00057	0.34	-6.32	2.7e-10	0.0283	424	NA	4.80465e-06	FALSE	-0.87
Brain_Nucleus_accumbens_basal_ganglia	ENSG00000115204	MPV17	2	27325679	27325680	0.002118	rs3769137	8.002	rs28364045	-0.00418	-2.34	-1.74364	302	302	susie	-0.00085	0.36	5.47	4.47e-08	0.08333	144	NA	0.000795437	TRUE	0.76
Brain_Nucleus_accumbens_basal_ganglia	ENSG00000174945	AMZ1	7	2679521	2679522	0.228148	rs1636250	-7.12	rs1636255	0.0641	-5.51	-7.10958	529	17	enet	0.15	5.9e-08	5.81405	6.1e-09	0.00596	2015	NA	0.00010855	TRUE	-0.83
Brain_Putamen_basal_ganglia	ENSG00000165916	PSMC3	11	47426472	47426473	0.184155	rs11570067	-4.71	rs7105122	0.0263	-3.93	-4.59408	286	9	lasso	0.037	0.0098	5.28437	1.26e-07	0.00569	2108	NA	0.00212209	TRUE	-0.6
Brain_Putamen_basal_ganglia	ENSG00000134825	TMEM258	11	61792635	61792636	0.148042	rs174538	-5.46	rs174566	0.0456	3.79	-5.23276	401	1	top1	0.046	0.0046	-5.23276	1.67e-07	0.0241	498	NA	0.00281261	TRUE	0.75
Brain_Putamen_basal_ganglia	ENSG00000157851	DPYSL5	2	26847746	26847747	0.093612	rs3769137	8.002	rs13017554	0.0946	-4.42	7.37	379	379	susie	0.1	3.9e-05	-7.21276	5.48e-13	0.0002	10000	1.06e-07	9.22942e-09	TRUE	-0.98
Brain_Putamen_basal_ganglia	ENSG00000138030	KHK	2	27086746	27086747	0.229581	rs3769137	8.002	rs2119026	0.193	5.59	6.55	310	1	top1	0.19	8.2e-09	6.55282	5.65e-11	0.2069	58	NA	9.51573e-07	FALSE	0.94
Brain_Putamen_basal_ganglia	ENSG00000171303	KCNK3	2	26692689	26692690	0.128791	rs3769137	8.002	rs1731240	-0.00159	-3.42	-0.47	365	365	susie	0.035	0.012	5.00545	5.57e-07	0.11215	107	NA	0.00938099	FALSE	0.73
Brain_Putamen_basal_ganglia	ENSG00000163794	UCN	2	27308444	27308445	0.050275	rs3769137	8.002	rs1124649	-0.00561	2.48	4.86	303	303	susie	-0.0055	0.69	4.80729	1.53e-06	0.12121	99	NA	0.0257683	FALSE	0.79
Brain_Putamen_basal_ganglia	ENSG00000199488	RNU1-70P	3	170995032	170995033	0.041806	rs4894672	5.43	rs2035913	-0.000266	3.04	4.82091	413	1	top1	-0.00027	0.33	4.82091	1.43e-06	0.02469	486	NA	0.0240841	TRUE	0.5
Brain_Putamen_basal_ganglia	ENSG00000106266	SNX8	7	2354317	2354318	0.062454	rs1636250	-7.12	rs7807978	-0.00378	-2.72	-5.13632	406	1	top1	-0.0038	0.51	5.1363	2.8e-07	0.0603	199	NA	0.00471576	TRUE	-0.63
Brain_Spinal_cord_cervical_c-1	ENSG00000258521	RP11-638I2.9	14	100339831	100339832	0.125178	rs3783324	-5.55	rs3783324	0.001489	3.21	-5.54585	423	1	top1	0.0015	0.28	-5.54585	2.93e-08	0	10000	0.000203	0.000493969	TRUE	0.38
Brain_Spinal_cord_cervical_c-1	ENSG00000138080	EMILIN1	2	27078566	27078567	0.000594	rs3769137	8.002	rs12373799	-0.00692	-2.445	3.06703	314	314	susie	-0.0059	0.56	-7.2641	3.76e-13	0	10000	7.15e-07	6.33898e-09	TRUE	-0.93
Brain_Spinal_cord_cervical_c-1	ENSG00000138030	KHK	2	27086746	27086747	0.103246	rs3769137	8.002	rs3769137	-0.00276	3.678	8.00171	310	310	susie	0.039	0.02	7.2009	5.98e-13	0	10000	3.57e-10	1.00817e-08	FALSE	0.98
Brain_Spinal_cord_cervical_c-1	ENSG00000138028	CGREF1	2	27119114	27119115	0.114422	rs3769137	8.002	rs509047	-0.00873	3.497	7.29422	312	15	enet	0.012	0.12	6.30181	2.94e-10	0.05195	231	NA	4.95655e-06	TRUE	0.69
Brain_Spinal_cord_cervical_c-1	ENSG00000157851	DPYSL5	2	26847746	26847747	0.201387	rs3769137	8.002	rs41448746	0.102	-4.722	4.9155	378	378	susie	0.12	0.00011	-4.94158	7.75e-07	0.16901	71	NA	0.0130657	TRUE	-0.75
Brain_Spinal_cord_cervical_c-1	ENSG00000213699	SLC35F6	2	26764283	26764284	0.04577	rs3769137	8.002	rs41448746	0.047	-3.378	4.9155	381	1	top1	0.047	0.011	-4.91551	8.86e-07	0.21429	56	NA	0.0149371	TRUE	-0.88
Brain_Spinal_cord_cervical_c-1	ENSG00000279519	RP11-288C18.1	2	36842538	36842539	0.080958	rs3845780	5.067	rs888083	0.0923	4.13	4.97743	542	1	top1	0.092	0.00056	4.97744	6.44e-07	0.00373	3216	NA	0.0108572	TRUE	0.81
Brain_Spinal_cord_cervical_c-1	ENSG00000133612	AGAP3	7	151085830	151085831	0.215967	rs4725392	4.5	rs6950421	-0.008687	3.2	3.18035	535	9	lasso	0.0058	0.2	5.35445	8.58e-08	0.0004	10000	0.0012	0.0014465	TRUE	0.18
Brain_Substantia_nigra	ENSG00000149532	CPSF7	11	61430030	61430031	0.067946	rs174538	-5.46	rs108499	0.00763	3.14	-4.82303	358	1	top1	0.0076	0.19	-4.82303	1.41e-06	0.04743	253	NA	0.0220453	TRUE	0.67
Brain_Substantia_nigra	ENSG00000160570	DEDD2	19	42220139	42220140	0.00376	rs2302485	-4.67	rs2302485	-0.00981	2.27	-4.6702	182	1	top1	-0.0098	0.85	-4.6702	3.01e-06	0	10000	0.027574	0.0470614	TRUE	0.77
Brain_Substantia_nigra	ENSG00000234945	GTF3C2-AS1	2	27335534	27335535	0.047966	rs3769137	8.002	rs3769137	0.00469	-2.58	8.00171	302	11	lasso	0.071	0.0042	-7.40738	1.29e-13	0.00747	1607	NA	2.01692e-09	TRUE	-0.81
Brain_Substantia_nigra	ENSG00000138030	KHK	2	27086746	27086747	0.129441	rs3769137	8.002	rs3820823	0.0993	3.73	7.15217	311	1	top1	0.099	0.00082	7.15217	8.54e-13	0.19048	63	NA	1.33523e-08	FALSE	0.92
Brain_Substantia_nigra	ENSG00000230286	AC013472.4	2	27009806	27009807	0.150273	rs3769137	8.002	rs1866559	0.011	-3.6	6.58991	348	348	susie	0.072	0.0041	-7.0198	2.22e-12	0	10000	1.64e-06	3.47097e-08	FALSE	-0.92
Brain_Substantia_nigra	ENSG00000143994	ABHD1	2	27123788	27123789	0.595801	rs3769137	8.002	rs1275985	-0.00443	-2.65	-2.3459	314	314	susie	0.029	0.048	5.73807	9.58e-09	0.10526	114	NA	0.000149783	FALSE	0.63
Brain_Substantia_nigra	ENSG00000157851	DPYSL5	2	26847746	26847747	0.412461	rs3769137	8.002	rs4513249	0.152	-5.27	3.62117	380	35	enet	0.23	3.4e-07	-5.36516	8.09e-08	0.09302	129	NA	0.00126487	FALSE	-0.74
Brain_Substantia_nigra	ENSG00000115234	SNX17	2	27370495	27370496	-0.003428	rs3769137	8.002	rs1275513	-0.00614	2.59	5.05895	301	1	lasso	0.058	0.0088	5.05895	4.22e-07	0.2069	58	NA	0.00659797	FALSE	0.55
Breast_Mammary_Tissue	ENSG00000163362	C1orf106	1	200891047	200891048	0.027468	rs11583328	4.82	rs3861928	0.00892	3.58	4.70705	601	1	top1	0.0089	0.048	4.70705	2.51e-06	0.00592	2027	NA	0.0483426	TRUE	0.8
Breast_Mammary_Tissue	ENSG00000255197	RP11-750H9.5	11	47409189	47409190	0.004818	rs11570067	-4.71	rs11606287	-0.00226	-2.44	3.44253	288	288	susie	0.0004	0.29	-4.85938	1.18e-06	0.00368	3261	NA	0.0227268	TRUE	0.57
Breast_Mammary_Tissue	ENSG00000176681	LRRC37A	17	46292732	46292733	0.63308	rs17689824	-3.89	rs8072451	0.198	8.29	-3.71426	77	32	enet	0.47	7.3e-48	-4.72734	2.27e-06	0.03834	313	NA	0.0437202	TRUE	-0.03
Breast_Mammary_Tissue	ENSG00000138030	KHK	2	27086746	27086747	0.226449	rs3769137	8.002	rs2304681	0.276	10.03	6.60751	310	310	susie	0.28	4.5e-25	6.6523	2.89e-11	0.02978	403	NA	5.56614e-07	TRUE	0.88
Breast_Mammary_Tissue	ENSG00000143994	ABHD1	2	27123788	27123789	0.076994	rs3769137	8.002	rs1275513	0.0117	3.65	5.05895	313	313	susie	0.017	0.011	6.51614	7.21e-11	0.00214	5597	NA	1.38865e-06	TRUE	0.85
Breast_Mammary_Tissue	ENSG00000115234	SNX17	2	27370495	27370496	0.00489	rs3769137	8.002	rs12714026	0.00277	2.47	5.38367	300	20	enet	0.0052	0.1	6.07747	1.22e-09	0.05854	205	NA	2.34972e-05	TRUE	0.53
Breast_Mammary_Tissue	ENSG00000249353	NPM1P27	5	93683666	93683667	-0.009072	rs7442779	-5.4	rs7442779	0.00378	-3.09	-5.40096	242	1	lasso	0.017	0.0096	5.40096	6.63e-08	0	10000	0.002923	0.00127694	TRUE	-1
Breast_Mammary_Tissue	ENSG00000146535	GNA12	7	2844323	2844324	0.094056	rs1636250	-7.12	rs798492	-1.25e-05	4.26	-5.25712	559	7	enet	0.035	0.00038	-5.44876	5.07e-08	0.00902	1331	NA	0.000976482	TRUE	0.54
Cells_Cultured_fibroblasts	ENSG00000134825	TMEM258	11	61792635	61792636	0.140264	rs174538	-5.46	rs174538	0.122	7.31	-5.4629	401	1	top1	0.12	3.5e-13	-5.4629	4.68e-08	0	10000	0.000397	0.000835848	TRUE	0.84
Cells_Cultured_fibroblasts	ENSG00000274964	RP11-817I4.1	12	32339367	32339368	0.155967	rs3789975	4.86	rs2291420	0.118	-7.13	4.82917	560	1	top1	0.12	7.4e-13	-4.82917	1.37e-06	0.00495	2423	NA	0.0244682	TRUE	-0.76
Cells_Cultured_fibroblasts	ENSG00000138030	KHK	2	27086746	27086747	0.079878	rs3769137	8.002	rs1866559	0.12	7.2	6.58991	309	1	top1	0.12	5.4e-13	6.58991	4.4e-11	0.14815	81	NA	7.8584e-07	FALSE	0.95
Cells_Cultured_fibroblasts	ENSG00000138028	CGREF1	2	27119114	27119115	0.202511	rs3769137	8.002	rs2384572	0.213	9.81	6.56458	311	311	susie	0.22	1.1e-23	6.6471	2.99e-11	0.01727	695	NA	5.34014e-07	TRUE	0.87
Cells_Cultured_fibroblasts	ENSG00000228474	OST4	2	27071772	27071773	0.028411	rs3769137	8.002	rs13021112	0.0213	-3.76	6.48292	317	1	top1	0.021	0.0019	-6.48292	9e-11	0.27907	43	NA	1.6074e-06	FALSE	-0.92
Cells_Cultured_fibroblasts	ENSG00000119777	TMEM214	2	27032953	27032954	0.016745	rs3769137	8.002	rs2011616	0.00203	-3.26	6.12163	334	1	top1	0.002	0.18	-6.12163	9.26e-10	0.17647	68	NA	1.65384e-05	FALSE	-0.9
Cells_Cultured_fibroblasts	ENSG00000084764	MAPRE3	2	26970611	26970612	0.141413	rs3769137	8.002	rs11681562	0.086	6.47	6.75429	358	17	enet	0.095	1.4e-10	5.88596	3.96e-09	0.09836	122	NA	7.07256e-05	FALSE	0.83
Cells_Cultured_fibroblasts	ENSG00000084693	AGBL5	2	27042363	27042364	0.052452	rs3769137	8.002	rs6741646	0.0286	4.44	5.37233	326	1	top1	0.029	0.00038	5.37233	7.77e-08	0.3	40	NA	0.00138772	FALSE	0.92
Cells_Cultured_fibroblasts	ENSG00000109182	CWH43	4	48986246	48986247	0.005477	rs6824559	-4.96	rs2605262	-0.002024	2.83	4.68859	156	1	top1	-0.002	0.66	4.68859	2.75e-06	0.01619	741	NA	0.049115	TRUE	-0.68
Cells_Cultured_fibroblasts	ENSG00000146535	GNA12	7	2844323	2844324	0.160414	rs1636250	-7.12	rs798490	0.092	7.13	-6.64588	559	6	lasso	0.11	5.6e-12	-6.76821	1.3e-11	0.0005	10000	0.000218	2.3218e-07	TRUE	0.86
Cells_EBV-transformed_lymphocytes	ENSG00000184206	GOLGA6L4	15	84235772	84235773	0.092305	rs17296856	4.824	rs4843156	-0.00525	3.145	4.2717	201	201	susie	-0.0021	0.38	5.19013	2.1e-07	0.01055	1137	NA	0.00326508	TRUE	0.85
Cells_EBV-transformed_lymphocytes	ENSG00000115155	OTOF	2	26558697	26558698	0.046186	rs3769137	8.002	rs3769134	0.0234	3.215	7.13938	352	352	susie	0.035	0.026	7.29687	2.95e-13	0	10000	1.29e-05	4.58666e-09	TRUE	0.97
Cells_EBV-transformed_lymphocytes	ENSG00000279673	RP11-185E8.2	3	171460611	171460612	-0.031343	rs4894672	5.43	rs7615457	0.0178	-3.04	-4.86422	446	1	lasso	0.052	0.0088	4.86422	1.15e-06	0.02281	526	NA	0.0178802	TRUE	0.45
Cells_EBV-transformed_lymphocytes	ENSG00000146535	GNA12	7	2844323	2844324	0.621886	rs1636250	-7.12	rs2533878	0.433036	7.31	-6.70739	556	556	susie	0.44	9.6e-16	-6.88238	5.89e-12	0.0008	10000	0.000237	9.15777e-08	TRUE	0.9
Cells_EBV-transformed_lymphocytes	ENSG00000174945	AMZ1	7	2679521	2679522	0.220892	rs1636250	-7.12	rs1713913	-0.006861	4.1	-5.74911	523	3	lasso	0.015	0.1	-6.1413	8.18e-10	0.03008	399	NA	1.27183e-05	FALSE	0.79
Colon_Sigmoid	ENSG00000108256	NUFIP2	17	29294117	29294118	0.02402	rs12601994	-4.77	rs3115099	-0.00347	-2.56	-3.84913	332	332	susie	-0.0031	0.68	4.45121	8.54e-06	0.03625	331	NA	0.0418033	TRUE	-0.34
Colon_Sigmoid	ENSG00000176681	LRRC37A	17	46292732	46292733	0.723048	rs17689824	-3.89	rs17689471	0.219	7.68	-3.87073	75	75	susie	0.49	3.6e-41	-4.84307	1.28e-06	0.0008	10000	6.2e-06	0.0062656	TRUE	-0.04
Colon_Transverse	ENSG00000149485	FADS1	11	61829317	61829318	0.001532	rs174538	-5.46	rs174549	-0.00294	-2.8	-4.39826	425	425	susie	-0.0021	0.53	4.97125	6.65e-07	0.00219	5475	NA	0.0125372	TRUE	-0.87
Colon_Transverse	ENSG00000274964	RP11-817I4.1	12	32339367	32339368	0.095658	rs3789975	4.86	rs2291420	0.0396	-4.21	4.82917	560	1	top1	0.04	0.00035	-4.82917	1.37e-06	0.00298	4023	NA	0.0258286	TRUE	-0.63
Colon_Transverse	ENSG00000143994	ABHD1	2	27123788	27123789	0.032697	rs3769137	8.002	rs1275509	0.01	3.843	4.14311	313	313	susie	0.016	0.018	7.02859	2.09e-12	0	10000	4.23e-11	3.94028e-08	TRUE	0.95
Colon_Transverse	ENSG00000272056	RP11-503P10.1	2	27054275	27054276	0.035214	rs3769137	8.002	rs12991828	0.0105	-3.569	4.33265	324	324	susie	0.014	0.025	-6.70641	1.99e-11	0	10000	7.45e-10	3.75175e-07	FALSE	-0.95
Colon_Transverse	ENSG00000138030	KHK	2	27086746	27086747	0.190353	rs3769137	8.002	rs2304681	0.164	7.424	6.60751	310	310	susie	0.17	2.5e-13	6.58311	4.61e-11	0.0114	1053	NA	8.69123e-07	FALSE	0.88
Colon_Transverse	ENSG00000221843	C2orf16	2	27537385	27537386	0.02128	rs1131375	6.797	rs1866559	0.0134	-3.148	6.58991	282	2	lasso	0.013	0.026	-6.61303	3.77e-11	0.00863	1391	NA	7.10758e-07	FALSE	-0.85
Colon_Transverse	ENSG00000157851	DPYSL5	2	26847746	26847747	0.026386	rs3769137	8.002	rs11680096	0.0222	-3.804	6.5459	379	1	top1	0.022	0.006	-6.5459	5.91e-11	0.13333	90	NA	1.11421e-06	FALSE	-0.94
Colon_Transverse	ENSG00000229122	AGBL5-IT1	2	27061037	27061038	0.032289	rs3769137	8.002	rs7605526	0.029	-3.257	6.43133	322	2	lasso	0.031	0.0014	-6.50905	7.56e-11	0.06154	195	NA	1.42529e-06	FALSE	-0.85
Colon_Transverse	ENSG00000234072	AC074117.10	2	27356492	27356493	0.043561	rs3769137	8.002	rs11681351	0.0101	-3.761	-2.13473	298	9	enet	0.01	0.044	5.56903	2.56e-08	0.12903	93	NA	0.000482637	FALSE	0.59
Colon_Transverse	ENSG00000272148	RP11-195B17.1	2	27062906	27062907	0.023577	rs3769137	8.002	rs2289358	-0.00286	-3.288	3.24636	322	322	susie	-0.0019	0.51	-5.07589	3.86e-07	0.19048	63	NA	0.00727726	FALSE	-0.62
Colon_Transverse	ENSG00000146535	GNA12	7	2844323	2844324	0.207458	rs1636250	-7.12	rs798502	0.137	6.62	-6.88323	561	4	lasso	0.17	8.4e-14	-6.93954	3.93e-12	0.0006	10000	0.000239	7.40923e-08	TRUE	0.76
Esophagus_Gastroesophageal_Junction	ENSG00000165916	PSMC3	11	47426472	47426473	0.022218	rs11570067	-4.71	rs3729989	0.000979	-2.96	-4.60457	288	7	enet	0.0056	0.11	4.73	2.23e-06	0.0156	769	NA	0.0403229	TRUE	-0.9
Esophagus_Gastroesophageal_Junction	ENSG00000149485	FADS1	11	61829317	61829318	0.067251	rs174538	-5.46	rs174568	0.0202	-4.18	-5.30088	421	421	susie	0.047	0.00016	5.27	1.39e-07	0.00134	8967	NA	0.0025134	TRUE	-0.92
Esophagus_Gastroesophageal_Junction	ENSG00000274964	RP11-817I4.1	12	32339367	32339368	0.127666	rs3789975	4.86	rs3748276	0.0654	-4.41	4.85034	560	1	top1	0.065	1e-05	-4.85034	1.23e-06	0.00222	5402	NA	0.0222409	TRUE	-0.56
Esophagus_Gastroesophageal_Junction	ENSG00000173557	C2orf70	2	26562581	26562582	0.081407	rs3769137	8.002	rs7585127	0.0434	-3.963	7.48644	358	1	top1	0.043	0.0003	-7.48644	7.08e-14	0.01058	1134	NA	1.28021e-09	TRUE	-0.86
Esophagus_Gastroesophageal_Junction	ENSG00000084764	MAPRE3	2	26970611	26970612	0.044184	rs3769137	8.002	rs3769137	0.00447	3.883	8.00171	358	358	susie	0.014	0.029	7.42786	1.1e-13	0.0001	10000	2.44e-06	1.98902e-09	FALSE	0.99
Esophagus_Gastroesophageal_Junction	ENSG00000229122	AGBL5-IT1	2	27061037	27061038	0.073601	rs3769137	8.002	rs3845684	0.00025	-3.647	3.26148	322	322	susie	0.018	0.015	-6.94115	3.89e-12	0.00651	1843	NA	7.0339e-08	FALSE	-0.87
Esophagus_Gastroesophageal_Junction	ENSG00000138030	KHK	2	27086746	27086747	0.16234	rs3769137	8.002	rs4665947	0.207	8.103	5.392	310	310	susie	0.22	1.7e-16	6.21292	5.2e-10	0.06091	197	NA	9.40264e-06	FALSE	0.8
Esophagus_Gastroesophageal_Junction	ENSG00000115207	GTF3C2	2	27357033	27357034	0.004873	rs3769137	8.002	rs12714026	-0.00118	2.663	5.38367	299	1	top1	-0.0012	0.41	5.38367	7.3e-08	0.27273	44	NA	0.00131999	FALSE	0.87
Esophagus_Gastroesophageal_Junction	ENSG00000161203	AP2M1	3	184174688	184174689	0.096411	rs9837978	4.19	rs956732	0.0273	4.2	-2.73393	488	488	susie	0.033	0.0014	-4.82615	1.39e-06	0.0001	10000	0.000791	0.025134	TRUE	-0.83
Esophagus_Gastroesophageal_Junction	ENSG00000146535	GNA12	7	2844323	2844324	0.313139	rs1636250	-7.12	rs798490	0.24	8.72	-6.64588	561	40	enet	0.27	1.9e-20	-6.69495	2.16e-11	0	10000	0.000217	3.90571e-07	TRUE	0.8
Esophagus_Mucosa	ENSG00000084764	MAPRE3	2	26970611	26970612	0.099249	rs3769137	8.002	rs893790	0.102	7.543	6.86826	358	358	susie	0.11	2.6e-12	7.04535	1.85e-12	0.0003	10000	0.000305	3.52462e-08	FALSE	0.97
Esophagus_Mucosa	ENSG00000115226	FNDC4	2	27495244	27495245	0.02985	rs11126806	7.341	rs11677841	0.0018	2.757	6.92949	285	2	enet	0.0041	0.1	7.11736	1.1e-12	0.00142	8442	NA	2.09572e-08	TRUE	0.96
Esophagus_Mucosa	ENSG00000228474	OST4	2	27071772	27071773	0.020486	rs3769137	8.002	rs12618836	0.0156	-3.589	7.21564	318	318	susie	0.018	0.0038	-6.94836	3.7e-12	0.0003	10000	2.76e-06	7.04924e-08	FALSE	-0.94
Esophagus_Mucosa	ENSG00000138030	KHK	2	27086746	27086747	0.113709	rs3769137	8.002	rs1131375	0.172	8.907	6.79698	310	310	susie	0.18	3.2e-19	6.61403	3.74e-11	0.02771	433	NA	7.12545e-07	TRUE	0.88
Esophagus_Mucosa	ENSG00000138028	CGREF1	2	27119114	27119115	0.132849	rs3769137	8.002	rs1866654	0.174	8.724	6.4202	312	1	top1	0.17	6.2e-19	6.4202	1.36e-10	0.2	60	NA	2.59107e-06	FALSE	0.95
Esophagus_Mucosa	ENSG00000138100	TRIM54	2	27282391	27282392	0.028803	rs3769137	8.002	rs12615509	-0.00188	3.316	4.83323	308	308	susie	0.0002	0.3	6.17609	6.57e-10	0.07643	157	NA	1.25172e-05	TRUE	0.78
Esophagus_Mucosa	ENSG00000213699	SLC35F6	2	26764283	26764284	0.045824	rs3769137	8.002	rs11904514	-0.00225	-3.079	-0.09404	383	383	susie	0.0065	0.055	-5.15479	2.54e-07	0.19672	61	NA	0.00483921	FALSE	-0.51
Esophagus_Mucosa	ENSG00000163793	DNAJC5G	2	27275420	27275421	0.02255	rs3769137	8.002	rs12615509	0.0264	3.702	4.83323	306	1	top1	0.026	0.00055	4.83323	1.34e-06	0.29268	41	NA	0.0255297	TRUE	0.92
Esophagus_Mucosa	ENSG00000146535	GNA12	7	2844323	2844324	0.166435	rs1636250	-7.12	rs7807978	0.11	7.45	-5.13632	561	561	susie	0.13	7.1e-14	-5.75493	8.67e-09	0.02158	556	NA	0.000165181	TRUE	0.74
Esophagus_Muscularis	ENSG00000138030	KHK	2	27086746	27086747	0.181307	rs3769137	8.002	rs2119026	0.229	9.456	6.55282	310	1	top1	0.23	1.2e-23	6.55282	5.65e-11	0.19355	62	NA	1.06825e-06	TRUE	0.94
Esophagus_Muscularis	ENSG00000231636	AGBL5-AS1	2	27050263	27050264	0.026555	rs3769137	8.002	rs2289360	-0.00201	-3.196	6.40075	326	3	lasso	0.0059	0.071	-6.40937	1.46e-10	0.06936	173	NA	2.76042e-06	TRUE	-0.83
Esophagus_Muscularis	ENSG00000229122	AGBL5-IT1	2	27061037	27061038	0.044813	rs3769137	8.002	rs2011616	0.0555	-5.283	6.12163	322	1	top1	0.056	1.8e-06	-6.12163	9.26e-10	0.13636	88	NA	1.75079e-05	FALSE	-0.89
Esophagus_Muscularis	ENSG00000143994	ABHD1	2	27123788	27123789	0.025463	rs3769137	8.002	rs12373799	-0.00155	3.228	3.06703	313	313	susie	0.0053	0.083	5.99719	2.01e-09	0.04918	244	NA	3.80031e-05	TRUE	0.68
Esophagus_Muscularis	ENSG00000163793	DNAJC5G	2	27275420	27275421	0.002782	rs3769137	8.002	rs10181777	0.000823	2.653	5.92546	306	1	top1	0.00082	0.25	5.92546	3.11e-09	0.17143	70	NA	5.88008e-05	FALSE	0.91
Esophagus_Muscularis	ENSG00000138073	PREB	2	27134674	27134675	0.012707	rs3769137	8.002	rs12714026	0.0107	-3.434	5.38367	317	9	enet	0.015	0.0089	-5.29513	1.19e-07	0.16901	71	NA	0.00224993	FALSE	-0.64
Esophagus_Muscularis	ENSG00000115234	SNX17	2	27370495	27370496	0.049428	rs3769137	8.002	rs11126999	0.00622	-4.138	-2.4909	300	9	enet	0.018	0.0045	4.92124	8.6e-07	0.2	60	NA	0.01626	FALSE	0.32
Esophagus_Muscularis	ENSG00000115524	SF3B1	2	197435090	197435091	0.04461	rs7600862	4.849	rs700642	0.034	4.585	4.68451	327	327	susie	0.038	7.2e-05	4.71259	2.45e-06	0.0002	10000	1.06e-08	0.0463221	TRUE	0.98
Esophagus_Muscularis	ENSG00000163584	RPL22L1	3	170870482	170870483	0.013915	rs4894672	5.43	rs11917336	0.0151	2.99	-5.16074	395	1	top1	0.015	0.0091	-5.16	2.46e-07	0.01085	1106	NA	0.00465112	TRUE	-0.28
Esophagus_Muscularis	ENSG00000146535	GNA12	7	2844323	2844324	0.385414	rs1636250	-7.12	rs798490	0.336	11.54	-6.64588	562	8	lasso	0.39	1.1e-43	-7.06046	1.66e-12	0	10000	0.000149	3.13856e-08	TRUE	0.88
Heart_Atrial_Appendage	ENSG00000134825	TMEM258	11	61792635	61792636	0.046132	rs174538	-5.46	rs174537	0.0192	4.3	-5.39047	399	399	susie	0.02	0.0066	-5.22716	1.72e-07	0.0023	5213	NA	0.00303597	TRUE	0.93
Heart_Atrial_Appendage	ENSG00000149485	FADS1	11	61829317	61829318	0.048519	rs174538	-5.46	rs174555	-8.27e-05	-3.86	-4.38682	419	419	susie	0.00015	0.31	4.80282	1.56e-06	0.00765	1569	NA	0.0275356	FALSE	-0.88
Heart_Atrial_Appendage	ENSG00000143994	ABHD1	2	27123788	27123789	0.06873	rs3769137	8.002	rs12373799	0.00144	3.11	3.06703	313	313	susie	0.011	0.035	7.24152	4.44e-13	0.00217	5525	NA	7.83704e-09	TRUE	0.87
Heart_Atrial_Appendage	ENSG00000084764	MAPRE3	2	26970611	26970612	0.076893	rs3769137	8.002	rs2304681	0.101	5.72	6.60751	358	1	top1	0.1	5e-09	6.60751	3.91e-11	0.08276	145	NA	6.90154e-07	FALSE	0.92
Heart_Atrial_Appendage	ENSG00000138030	KHK	2	27086746	27086747	0.168251	rs3769137	8.002	rs2289360	0.204	8.65	6.40075	310	310	susie	0.22	3.8e-19	6.56112	5.34e-11	0.00906	1324	NA	9.42563e-07	FALSE	0.88
Heart_Atrial_Appendage	ENSG00000138028	CGREF1	2	27119114	27119115	0.014342	rs3769137	8.002	rs10203050	-0.00309	2.74	7.30405	312	4	lasso	-0.0023	0.6	6.38621	1.7e-10	0.04317	278	NA	3.00067e-06	FALSE	0.76
Heart_Atrial_Appendage	ENSG00000115808	STRN	2	36966471	36966472	0.126464	rs3845780	5.067	rs3845780	0.0903	6.07	5.06733	529	529	susie	0.097	9.9e-09	4.72521	2.3e-06	0.00227	5296	NA	0.0405973	TRUE	0.99
Heart_Atrial_Appendage	ENSG00000237187	NR2F1-AS1	5	93585647	93585648	0.014253	rs7442779	-5.4	rs7442779	-0.00053	2.78	-5.4	254	1	top1	-0.00053	0.36	-5.4	6.63e-08	0	10000	0.00196	0.00117026	TRUE	0.42
Heart_Left_Ventricle	ENSG00000134825	TMEM258	11	61792635	61792636	0.037313	rs174538	-5.46	rs4246215	0.00165	3.38	-5.23157	404	1	top1	0.0016	0.22	-5.23157	1.68e-07	0.01974	608	NA	0.00268716	TRUE	0.8
Heart_Left_Ventricle	ENSG00000138028	CGREF1	2	27119114	27119115	0.054329	rs3769137	8.002	rs2053386	-0.00242	3.54	6.69363	312	312	susie	0.0064	0.08	7.16844	7.59e-13	0	10000	5.14e-09	1.21402e-08	TRUE	0.97
Heart_Left_Ventricle	ENSG00000138030	KHK	2	27086746	27086747	0.200168	rs3769137	8.002	rs11126836	0.177	8.49	6.53309	310	22	enet	0.22	1.6e-19	6.1545	7.53e-10	0.10714	112	NA	1.20442e-05	FALSE	0.86
Heart_Left_Ventricle	ENSG00000115808	STRN	2	36966471	36966472	0.13602	rs3845780	5.067	rs7573966	0.109	6.8	5.05007	532	532	susie	0.14	2.5e-12	5.22032	1.79e-07	0.0001	10000	4.23e-05	0.0028631	TRUE	0.88
Heart_Left_Ventricle	ENSG00000279519	RP11-288C18.1	2	36842538	36842539	0.147222	rs3845780	5.067	rs888083	0.0658	5.5	4.97744	555	3	lasso	0.09	1.7e-08	4.92103	8.61e-07	0.00179	6694	NA	0.0137717	FALSE	0.8
Heart_Left_Ventricle	ENSG00000065413	ANKRD44	2	197311172	197311173	0.051272	rs7600862	4.849	rs2697290	0.00199	-2.99	-1.44364	340	340	susie	0.0039	0.13	5.08927	3.59e-07	0.00347	3462	NA	0.00574221	TRUE	0.77
Heart_Left_Ventricle	ENSG00000154310	TNIK	3	171460407	171460408	0.009553	rs4894672	5.43	rs4894643	0.0173	3.39	5.24189	452	1	top1	0.017	0.0098	5.24189	1.59e-07	0.00207	5796	NA	0.00254321	TRUE	0.46
Heart_Left_Ventricle	ENSG00000146535	GNA12	7	2844323	2844324	0.215549	rs1636250	-7.12	rs798549	0.078	-6.37	3.55316	561	9	enet	0.1	2.9e-09	-5.10711	3.27e-07	0.01573	763	NA	0.00523036	TRUE	0.55
Kidney_Cortex	ENSG00000138073	PREB	2	27134674	27134675	0.007241	rs3769137	8.002	rs10181777	0.00279	2.607	5.92546	315	6	lasso	0.043	0.054	5.88663	3.94e-09	0.2069	58	NA	4.24574e-05	TRUE	0.77
Kidney_Cortex	ENSG00000115241	PPM1G	2	27409686	27409687	0.050808	rs3769137	8.002	rs2304714	-0.0148	-2.625	3.46571	296	296	susie	0.002	0.29	-5.81014	6.24e-09	0.00202	5940	NA	6.72422e-05	TRUE	-0.68
Kidney_Cortex	ENSG00000115204	MPV17	2	27325679	27325680	-0.013675	rs3769137	8.002	rs4665385	-0.0127	-2.198	3.17863	299	299	susie	-0.0015	0.35	-5.1889	2.12e-07	0.28571	42	NA	0.00228451	TRUE	-0.64
Kidney_Cortex	ENSG00000221843	C2orf16	2	27537385	27537386	-0.066272	rs1131375	6.797	rs1275513	0.0474	1.94	5.05895	280	1	top1	0.047	0.045	5.05895	4.22e-07	0.10084	119	NA	0.00454747	FALSE	0.54
Kidney_Cortex	ENSG00000184898	RBM43	2	151261878	151261879	0.145346	rs4664951	5.583	rs1859718	-0.0102	2.873	0.701819	447	447	susie	0.041	0.057	4.92497	8.44e-07	0.00674	1781	NA	0.00909494	TRUE	0.46
Liver	ENSG00000149485	FADS1	11	61829317	61829318	0.181215	rs174538	-5.46	rs102275	0.0425	-4.58	-5.2136	426	3	lasso	0.045	0.0026	5.00823	5.49e-07	0.02335	514	NA	0.00854189	TRUE	-0.89
Liver	ENSG00000152910	CNTNAP4	16	76277277	76277278	0.048694	rs4566193	4.83	rs4506930	0.0564	4.25	4.68193	467	1	top1	0.056	0.00082	4.68193	2.84e-06	0.00703	1706	NA	0.0441876	TRUE	0.42
Liver	ENSG00000138028	CGREF1	2	27119114	27119115	0.030972	rs3769137	8.002	rs3769138	0.0232	3.412	7.96611	312	1	top1	0.023	0.024	7.96611	1.64e-15	0.00364	3298	NA	2.55168e-11	TRUE	0.94
Liver	ENSG00000272148	RP11-195B17.1	2	27062906	27062907	0.031853	rs3769137	8.002	rs714513	0.00871	-3.2	6.8779	322	1	top1	0.0087	0.11	-6.8779	6.07e-12	0.13483	89	NA	9.44431e-08	FALSE	-0.93
Liver	ENSG00000138100	TRIM54	2	27282391	27282392	0.039591	rs3769137	8.002	rs7605526	0.0096	-3.29	6.43133	308	1	top1	0.0096	0.1	-6.43133	1.26e-10	0.23077	52	NA	1.96043e-06	FALSE	-0.88
Liver	ENSG00000143994	ABHD1	2	27123788	27123789	0.043876	rs3769137	8.002	rs10181777	0.063	4.181	5.92546	313	1	top1	0.063	0.00042	5.92546	3.11e-09	0.2069	58	NA	4.83885e-05	FALSE	0.94
Liver	ENSG00000234072	AC074117.10	2	27356492	27356493	-0.012915	rs3769137	8.002	rs10181777	0.0104	-1.684	5.92546	298	1	top1	0.01	0.092	-5.92546	3.11e-09	0.19672	61	NA	4.83885e-05	TRUE	-0.2
Liver	ENSG00000229122	AGBL5-IT1	2	27061037	27061038	0.046052	rs3769137	8.002	rs3769137	-0.00393	-3.343	8.00171	322	14	enet	0.056	0.00084	-5.45265	4.96e-08	0.10714	112	NA	0.000771726	FALSE	-0.65
Liver	ENSG00000065413	ANKRD44	2	197311172	197311173	0.000337	rs7600862	4.849	rs13425988	-0.00554	-2.92	-1.3353	340	340	susie	-0.0018	0.41	5.0919	3.54e-07	0	10000	5.75e-05	0.00550789	TRUE	0.86
Liver	ENSG00000115524	SF3B1	2	197435090	197435091	0.124799	rs7600862	4.849	rs13033821	0.0338	4.388	4.30941	327	29	enet	0.11	5.8e-06	4.94305	7.69e-07	0.01463	820	NA	0.0119649	FALSE	0.67
Liver	ENSG00000109182	CWH43	4	48986246	48986247	0.541742	rs6824559	-4.96	rs2572357	0.31	-7.68	-4.79508	157	15	enet	0.32	1.5e-16	4.75978	1.94e-06	0.0217	553	NA	0.0301845	TRUE	-0.9
Liver	ENSG00000109180	OCIAD1	4	48805211	48805212	0.254775	rs6824559	-4.96	rs2605262	0.108	4.92	4.68859	221	1	top1	0.11	4.5e-06	4.68859	2.75e-06	0.01596	752	NA	0.0427872	FALSE	-0.63
Liver	ENSG00000106263	EIF3B	7	2354085	2354086	0.010816	rs1636250	-7.12	rs7801817	-0.00443	2.81	-0.0876	411	411	susie	0.0071	0.13	5.55504	2.78e-08	0.00231	5206	NA	0.00043254	TRUE	-0.59
Lung	ENSG00000255308	RP11-428C19.4	11	19196774	19196775	0.013999	rs2729884	-6.64	rs10766559	-0.00107	3.25	-5.87285	572	1	lasso	0.0031	0.12	-5.87285	4.28e-09	0.00691	1737	NA	8.7419e-05	TRUE	0.71
Lung	ENSG00000129170	CSRP3	11	19210572	19210573	0.014618	rs2729884	-6.64	rs4757808	0.00114	-2.82	-5.67347	568	1	top1	0.0011	0.22	5.67347	1.4e-08	0.01624	739	NA	0.00028595	TRUE	-0.51
Lung	ENSG00000255043	NAV2-AS5	11	19507228	19507229	0.097431	rs2729884	-6.64	rs1386446	0.022	-4.1	5.35633	659	1	top1	0.022	0.0011	-5.35633	8.49e-08	0.01506	797	NA	0.00173408	TRUE	0.4
Lung	ENSG00000134825	TMEM258	11	61792635	61792636	0.034663	rs174538	-5.46	rs4246215	0.0215	4.16	-5.23157	405	1	top1	0.021	0.0012	-5.23157	1.68e-07	0.02087	575	NA	0.0034314	TRUE	0.85
Lung	ENSG00000149485	FADS1	11	61829317	61829318	0.053658	rs174538	-5.46	rs174555	0.00701	-4.24	-4.38682	423	423	susie	0.014	0.0084	4.98039	6.35e-07	0.00494	2428	NA	0.0129699	FALSE	-0.89
Lung	ENSG00000163792	TCF23	2	27149003	27149004	-0.00394	rs3769137	8.002	rs3820823	0.00727	1.909	7.15217	315	1	top1	0.0073	0.041	7.15	8.54e-13	0.09091	132	NA	1.7443e-08	TRUE	0.88
Lung	ENSG00000138030	KHK	2	27086746	27086747	0.126231	rs3769137	8.002	rs2384572	0.144	8.352	6.56458	310	310	susie	0.15	7e-17	6.57	4.87e-11	0.0081	1481	NA	9.94698e-07	FALSE	0.88
Lung	ENSG00000234072	AC074117.10	2	27356492	27356493	0.015146	rs3769137	8.002	rs8179249	-0.00192	2.7	-0.80508	298	298	susie	0.0051	0.072	5.47	4.57e-08	0.14634	82	NA	0.000933423	FALSE	0.57
Lung	ENSG00000146535	GNA12	7	2844323	2844324	0.175377	rs1636250	-7.12	rs798502	0.115	7.43	-6.88323	562	5	lasso	0.12	1.4e-13	-6.54578	5.92e-11	0.0004	10000	0.00039	1.20916e-06	TRUE	0.84
Minor_Salivary_Gland	ENSG00000110514	MADD	11	47269160	47269161	0.065413	rs11570067	-4.71	rs11570067	0.00136	2.83	-4.70966	302	2	lasso	0.027	0.046	-4.72373	2.32e-06	0.00283	4247	NA	0.0398692	TRUE	1
Minor_Salivary_Gland	ENSG00000260750	RP11-482M8.1	16	87492554	87492555	-0.060531	rs4843559	6.19	rs8052505	-0.00243	-3.15	4.93745	584	1	lasso	0.047	0.012	-4.93745	7.92e-07	0.02765	434	NA	0.0136105	TRUE	-0.28
Minor_Salivary_Gland	ENSG00000115163	CENPA	2	26785996	26785997	0.012527	rs3769137	8.002	rs2053386	0.0814	-2.135	6.69363	380	1	top1	0.081	0.0012	-6.69363	2.18e-11	0.08571	140	NA	3.74633e-07	TRUE	-0.84
Minor_Salivary_Gland	ENSG00000138030	KHK	2	27086746	27086747	0.364176	rs3769137	8.002	rs2384572	0.339	6.519	6.56458	306	306	susie	0.35	3.2e-12	6.56024	5.37e-11	0.02076	578	NA	9.22834e-07	FALSE	0.88
Minor_Salivary_Gland	ENSG00000143994	ABHD1	2	27123788	27123789	0.216218	rs3769137	8.002	rs1131375	0.0248	3.447	6.79698	308	6	lasso	0.035	0.026	6.50766	7.63e-11	0.04364	275	NA	1.31122e-06	FALSE	0.7
Minor_Salivary_Gland	ENSG00000115155	OTOF	2	26558697	26558698	0.04901	rs3769137	8.002	rs6753473	-0.00753	2.719	-0.371572	357	357	susie	0.0014	0.28	6.18802	6.09e-10	0.01422	844	NA	1.04657e-05	FALSE	0.89
Minor_Salivary_Gland	ENSG00000084693	AGBL5	2	27042363	27042364	0.017228	rs3769137	8.002	rs2011616	-0.00417	-2.957	6.12163	323	3	lasso	0.0015	0.28	-6.06264	1.34e-09	0.13793	87	NA	2.30279e-05	FALSE	-0.84
Minor_Salivary_Gland	ENSG00000234072	AC074117.10	2	27356492	27356493	0.009468	rs3769137	8.002	rs10181777	0.0103	3.285	5.92546	296	1	top1	0.01	0.14	5.92546	3.11e-09	0.27907	43	NA	5.34453e-05	FALSE	0.74
Minor_Salivary_Gland	ENSG00000138028	CGREF1	2	27119114	27119115	0.045439	rs3769137	8.002	rs999087	-0.00254	-2.867	-3.93586	307	7	enet	0.0087	0.16	5.46901	4.53e-08	0.14815	81	NA	0.00077848	FALSE	0.7
Muscle_Skeletal	ENSG00000134825	TMEM258	11	61792635	61792636	0.074883	rs174538	-5.46	rs174538	0.0448	6.42	-5.4629	403	403	susie	0.054	7.5e-09	-5.34718	8.93e-08	0.00145	8299	NA	0.00152355	TRUE	0.96
Muscle_Skeletal	ENSG00000168496	FEN1	11	61792802	61792803	0.043606	rs174538	-5.46	rs4246215	0.00417	-4.26	-5.23157	403	403	susie	0.012	0.0048	5.24484	1.56e-07	0.0008	10000	6.3e-05	0.00266152	FALSE	-0.92
Muscle_Skeletal	ENSG00000084764	MAPRE3	2	26970611	26970612	0.055552	rs3769137	8.002	rs11681562	0.0946	7.94	6.75429	358	358	susie	0.095	1.2e-14	6.92368	4.4e-12	0.00443	2711	NA	7.50684e-08	TRUE	0.94
Muscle_Skeletal	ENSG00000143994	ABHD1	2	27123788	27123789	0.022071	rs3769137	8.002	rs2304681	0.015	4.21	6.60751	313	313	susie	0.018	0.00071	6.6603	2.73e-11	0.01082	1109	NA	4.65765e-07	FALSE	0.87
Muscle_Skeletal	ENSG00000138030	KHK	2	27086746	27086747	0.335291	rs3769137	8.002	rs2119026	0.392	15.2	6.55282	310	1	top1	0.39	1.6e-65	6.55282	5.65e-11	0.2	60	NA	9.63946e-07	FALSE	0.94
Muscle_Skeletal	ENSG00000138028	CGREF1	2	27119114	27119115	0.100317	rs3769137	8.002	rs2119026	0.11	8.21	6.55282	312	1	top1	0.11	8.6e-17	6.55282	5.65e-11	0.26667	45	NA	9.63946e-07	FALSE	0.91
Muscle_Skeletal	ENSG00000157851	DPYSL5	2	26847746	26847747	0.084694	rs3769137	8.002	rs41448746	0.085	-7.51	4.91551	379	1	top1	0.085	3.3e-13	-4.9155	8.86e-07	0.16438	73	NA	0.015116	TRUE	-0.92
Muscle_Skeletal	ENSG00000115204	MPV17	2	27325679	27325680	0.008543	rs3769137	8.002	rs12615509	-0.0017	-2.78	4.83323	301	1	lasso	0.0089	0.013	-4.83323	1.34e-06	0.3	40	NA	0.0228617	TRUE	-0.77
Muscle_Skeletal	ENSG00000234945	GTF3C2-AS1	2	27335534	27335535	-0.000188	rs3769137	8.002	rs7564363	-0.00115	-2.53	4.67915	301	1	lasso	0.0059	0.035	-4.67915	2.88e-06	0.21818	55	NA	0.0491357	TRUE	-0.53
Nerve_Tibial	ENSG00000134825	TMEM258	11	61792635	61792636	0.111185	rs174538	-5.46	rs174538	0.0907	6.39	-5.4629	402	1	top1	0.091	7.4e-11	-5.4629	4.68e-08	0	10000	0.000455	0.000983689	TRUE	0.84
Nerve_Tibial	ENSG00000274964	RP11-817I4.1	12	32339367	32339368	0.191637	rs3789975	4.86	rs3748276	0.164	-8.65	4.85034	560	1	top1	0.16	6.4e-19	-4.85034	1.23e-06	0.00209	5738	NA	0.0258534	TRUE	-0.81
Nerve_Tibial	ENSG00000276115	RP11-817I4.2	12	32352348	32352349	0.028338	rs3789975	4.86	rs2291420	0.000767	-3.68	4.82917	558	1	top1	0.00077	0.25	-4.82917	1.37e-06	0.00834	1438	NA	0.028796	FALSE	-0.71
Nerve_Tibial	ENSG00000272056	RP11-503P10.1	2	27054275	27054276	0.043992	rs3769137	8.002	rs10196501	0.00439	-3.743	7.17847	324	324	susie	0.011	0.015	-7.14073	9.28e-13	0	10000	2.23e-08	1.95056e-08	TRUE	-0.96
Nerve_Tibial	ENSG00000084764	MAPRE3	2	26970611	26970612	0.060522	rs3769137	8.002	rs2304681	0.0231	4.585	6.60751	358	1	top1	0.023	0.00083	6.60751	3.91e-11	0.26667	45	NA	8.21843e-07	FALSE	0.9
Nerve_Tibial	ENSG00000138030	KHK	2	27086746	27086747	0.275539	rs3769137	8.002	rs2289360	0.317	11.967	6.40075	310	1	top1	0.32	3.6e-38	6.40075	1.55e-10	0.19355	62	NA	3.25794e-06	FALSE	0.94
Nerve_Tibial	ENSG00000171303	KCNK3	2	26692689	26692690	0.050239	rs3769137	8.002	rs1275957	0.00136	3.652	-2.40556	365	365	susie	0.017	0.0038	-6.15988	7.28e-10	0.02464	487	NA	1.53018e-05	FALSE	-0.81
Nerve_Tibial	ENSG00000116044	NFE2L2	2	177265130	177265131	0.097571	rs12618542	-4.079	rs1529096	-0.00144	-3.917	2.0796	497	497	susie	0.006	0.057	-4.7988	1.6e-06	0.00147	8176	NA	0.0336304	TRUE	0.51
Nerve_Tibial	ENSG00000146535	GNA12	7	2844323	2844324	0.274905	rs1636250	-7.12	rs798492	0.225	10.04	-5.25712	562	562	susie	0.29	2.4e-34	-6.41979	1.36e-10	0.00708	1695	NA	2.85858e-06	TRUE	0.76
Ovary	ENSG00000261175	LINC02188	16	86722090	86722091	0.08574	rs4843559	6.19	rs4843549	0.0506	3.91	6.00439	868	1	top1	0.051	0.0046	6	1.92e-09	0.0077	1559	NA	3.34118e-05	TRUE	0.4
Ovary	ENSG00000084764	MAPRE3	2	26970611	26970612	0.118483	rs3769137	8.002	rs714513	0.0946	4.42	6.8779	358	1	top1	0.095	0.00014	6.8779	6.07e-12	0.09677	124	NA	1.0563e-07	TRUE	0.92
Ovary	ENSG00000138030	KHK	2	27086746	27086747	0.151917	rs3769137	8.002	rs2011616	0.197	5.8	6.12163	310	19	enet	0.22	5.7e-09	6.67743	2.43e-11	0.01027	1168	NA	4.22869e-07	FALSE	0.85
Ovary	ENSG00000138028	CGREF1	2	27119114	27119115	0.109755	rs3769137	8.002	rs7605526	0.125	4.61	6.43133	312	1	lasso	0.13	1.2e-05	6.43133	1.26e-10	0.2069	58	NA	2.19265e-06	FALSE	0.82
Ovary	ENSG00000234945	GTF3C2-AS1	2	27335534	27335535	0.02777	rs3769137	8.002	rs7586601	-0.00493	2.74	-2.19027	301	301	susie	-0.0031	0.45	-5.79069	7.01e-09	0.0916	131	NA	0.000121988	TRUE	-0.53
Ovary	ENSG00000157992	KRTCAP3	2	27442365	27442366	0.00807	rs3769137	8.002	rs12714026	-0.00734	-2.91	5.38367	296	1	lasso	0.017	0.066	-5.38367	7.3e-08	0.22642	53	NA	0.00127035	FALSE	-0.56
Pancreas	ENSG00000159314	ARHGAP27	17	45434420	45434421	0.011041	rs11657325	4.38	rs6503427	-0.00204	-2.69	3.57737	181	2	lasso	0.017	0.023	-4.79569	1.62e-06	0.0029	4142	NA	0.0275416	TRUE	-0.56
Pancreas	ENSG00000138028	CGREF1	2	27119114	27119115	0.01859	rs3769137	8.002	rs9309559	0.00864	2.9	7.23764	311	1	top1	0.0086	0.079	7.23764	4.57e-13	0.08571	140	NA	7.76946e-09	TRUE	0.95
Pancreas	ENSG00000138030	KHK	2	27086746	27086747	0.096257	rs3769137	8.002	rs2119026	0.0995	5.44	6.55282	309	1	top1	0.099	3.1e-07	6.55282	5.65e-11	0.33333	36	NA	9.60556e-07	FALSE	0.94
Pancreas	ENSG00000184898	RBM43	2	151261878	151261879	0.048236	rs4664951	5.583	rs12992820	-0.00342	-2.73	4.69576	453	1	lasso	1.7e-05	0.32	-4.69576	2.66e-06	0.02007	598	NA	0.0452227	TRUE	-0.89
Pancreas	ENSG00000146535	GNA12	7	2844323	2844324	0.070323	rs1636250	-7.12	rs798485	0.035	-4.42	-6.63411	561	561	susie	0.037	0.0016	6.99295	2.69e-12	0	10000	0.000102	4.57327e-08	TRUE	-0.92
Pituitary	ENSG00000205500	AC013472.3	2	27014611	27014612	0.011216	rs3769137	8.002	rs1275509	-0.00327	2.74	4.14311	346	346	susie	-0.0019	0.44	6.72982	1.7e-11	0.0001	10000	7.8e-07	3.36413e-07	TRUE	0.87
Pituitary	ENSG00000138073	PREB	2	27134674	27134675	0.025451	rs3769137	8.002	rs4665943	-0.00111	-2.93	6.15981	317	1	top1	-0.0011	0.39	-6.15981	7.28e-10	0.17647	68	NA	1.44064e-05	TRUE	-0.91
Pituitary	ENSG00000115155	OTOF	2	26558697	26558698	0.010646	rs3769137	8.002	rs12468863	-0.00165	2.87	1.72731	360	360	susie	0.0096	0.079	5.53362	3.14e-08	0.04819	249	NA	0.000621375	TRUE	0.82
Prostate	ENSG00000229122	AGBL5-IT1	2	27061037	27061038	0.101361	rs3769137	8.002	rs3820823	0.0402	-4.118	7.15217	320	320	susie	0.043	0.0029	-7.17877	7.03e-13	0	10000	4.27e-07	1.31187e-08	TRUE	-0.97
Prostate	ENSG00000228474	OST4	2	27071772	27071773	0.006494	rs3769137	8.002	rs35145802	-0.00548	-2.787	1.97449	316	316	susie	0.0017	0.25	-6.59717	4.19e-11	0.0177	678	NA	7.81896e-07	FALSE	-0.76
Prostate	ENSG00000138030	KHK	2	27086746	27086747	0.137426	rs3769137	8.002	rs4665943	0.0722	5.18	6.15981	308	11	lasso	0.13	5.6e-07	6.47327	9.59e-11	0.14458	83	NA	1.78959e-06	FALSE	0.91
Prostate	ENSG00000084734	GCKR	2	27496841	27496842	0.02253	rs11126806	7.341	rs13021112	-0.00203	2.781	6.48292	284	2	lasso	0.022	0.027	6.51421	7.31e-11	0.07742	155	NA	1.36412e-06	FALSE	0.88
Prostate	ENSG00000115204	MPV17	2	27325679	27325680	0.05032	rs3769137	8.002	rs35145802	0.0031	-2.578	1.97449	299	299	susie	0.012	0.075	-5.89001	3.86e-09	0.0663	181	NA	7.20315e-05	TRUE	-0.67
Prostate	ENSG00000138080	EMILIN1	2	27078566	27078567	0.027399	rs3769137	8.002	rs4665947	0.0092	-2.538	5.392	312	5	enet	0.014	0.061	-5.47967	4.26e-08	0.10084	119	NA	0.000794959	TRUE	-0.59
Prostate	ENSG00000138100	TRIM54	2	27282391	27282392	0.069748	rs3769137	8.002	rs10193210	-0.00378	2.774	1.21396	306	306	susie	0.0038	0.2	5.23312	1.67e-07	0.41379	29	NA	0.00311639	FALSE	0.49
Prostate	ENSG00000115234	SNX17	2	27370495	27370496	-0.014877	rs3769137	8.002	rs12615509	0.0336	1.854	4.83323	298	1	top1	0.034	0.0077	4.83323	1.34e-06	0.23077	52	NA	0.0250057	TRUE	0.89
Prostate	ENSG00000163794	UCN	2	27308444	27308445	0.024939	rs3769137	8.002	rs7586601	-0.00146	-2.366	-2.19027	302	302	susie	3.5e-05	0.32	4.71703	2.39e-06	0.23529	51	NA	0.0445998	FALSE	0.47
Prostate	ENSG00000115896	PLCL1	2	197804701	197804702	0.066064	rs7600862	4.849	rs6719483	-0.00347	-2.771	4.42348	308	308	susie	0.0058	0.15	-4.82514	1.4e-06	0	10000	8.86e-21	0.0261254	TRUE	-0.98
Prostate	ENSG00000222017	AC011997.1	2	197693105	197693106	0.16275	rs7600862	4.849	rs6434954	0.026	4.429	4.22651	313	313	susie	0.069	0.00021	4.7346	2.19e-06	0.00228	5268	NA	0.0408676	FALSE	0.97
Prostate	ENSG00000115524	SF3B1	2	197435090	197435091	0.06955	rs7600862	4.849	rs10497806	0.00901	3.257	4.78265	327	327	susie	0.013	0.067	4.69649	2.65e-06	0.0005	10000	3.89e-08	0.0494516	FALSE	0.98
Prostate	ENSG00000249353	NPM1P27	5	93683666	93683667	-0.018454	rs7442779	-5.4	rs7442779	0.0318	2.22	-5.40096	241	1	top1	0.032	0.0093	-5.40096	6.63e-08	0	10000	0.00302	0.00123722	TRUE	0.52
Skin_Not_Sun_Exposed_Suprapubic	ENSG00000134824	FADS2	11	61816255	61816256	0.025979	rs174538	-5.46	rs174577	0.0297	4.12	-5.22486	413	1	top1	0.03	0.00019	-5.22486	1.74e-07	0.02094	573	NA	0.00350714	TRUE	0.84
Skin_Not_Sun_Exposed_Suprapubic	ENSG00000134825	TMEM258	11	61792635	61792636	0.04348	rs174538	-5.46	rs4246215	0.0131	4.18	-5.23157	400	4	lasso	0.029	0.00024	-4.76551	1.88e-06	0.00859	1397	NA	0.0378933	FALSE	0.92
Skin_Not_Sun_Exposed_Suprapubic	ENSG00000066629	EML1	14	99737692	99737693	0.057783	rs3783324	-5.55	rs7152866	0.00042	-3.34	2.06459	422	422	susie	0.013	0.011	-4.71573	2.41e-06	0.00336	3567	NA	0.048576	TRUE	0.35
Skin_Not_Sun_Exposed_Suprapubic	ENSG00000229122	AGBL5-IT1	2	27061037	27061038	0.01618	rs3769137	8.002	rs2891534	-0.00101	-3.02	7.53334	322	322	susie	0.00094	0.24	-7.47	7.95e-14	0	10000	2.61e-08	1.6024e-09	TRUE	-0.98
Skin_Not_Sun_Exposed_Suprapubic	ENSG00000084764	MAPRE3	2	26970611	26970612	0.089517	rs3769137	8.002	rs714513	0.15	8.11	6.8779	358	1	top1	0.15	4.8e-17	6.88	6.07e-12	0.07742	155	NA	1.22347e-07	FALSE	0.94
Skin_Not_Sun_Exposed_Suprapubic	ENSG00000138028	CGREF1	2	27119114	27119115	0.100488	rs3769137	8.002	rs2304681	0.0216	4.63	6.60751	312	312	susie	0.03	0.00019	6.92	4.5e-12	0.0001	10000	3.3e-06	9.0702e-08	FALSE	0.93
Skin_Not_Sun_Exposed_Suprapubic	ENSG00000115204	MPV17	2	27325679	27325680	0.013042	rs3769137	8.002	rs1131375	0.00644	-2.93	6.79698	293	1	top1	0.0064	0.052	-6.8	1.07e-11	0.09524	126	NA	2.15669e-07	FALSE	-0.93
Skin_Not_Sun_Exposed_Suprapubic	ENSG00000138030	KHK	2	27086746	27086747	0.427798	rs3769137	8.002	rs2119026	0.368	12.82	6.55282	310	41	enet	0.37	1.5e-45	6.59	4.39e-11	0.01258	954	NA	8.84848e-07	FALSE	0.86
Skin_Not_Sun_Exposed_Suprapubic	ENSG00000228474	OST4	2	27071772	27071773	-0.001485	rs3769137	8.002	rs2119026	0.000925	-2.45	6.55282	318	1	top1	0.00092	0.24	-6.55	5.65e-11	0.17391	69	NA	1.13881e-06	FALSE	-0.9
Skin_Not_Sun_Exposed_Suprapubic	ENSG00000213699	SLC35F6	2	26764283	26764284	0.089794	rs3769137	8.002	rs4513249	0.0281	-5.29	3.62117	383	383	susie	0.044	6.7e-06	-5.53	3.12e-08	0.1519	79	NA	0.000628867	FALSE	-0.83
Skin_Not_Sun_Exposed_Suprapubic	ENSG00000115211	EIF2B4	2	27370485	27370486	0.006225	rs3769137	8.002	rs486582	-0.00197	-2.91	4.86186	292	1	top1	-0.002	0.69	-4.86	1.16e-06	0.24	50	NA	0.023381	TRUE	-0.89
Skin_Not_Sun_Exposed_Suprapubic	ENSG00000251023	RP11-549J18.1	5	93863824	93863825	0.015096	rs7442779	-5.4	rs7442779	0.00651	2.87	-5.40096	227	1	top1	0.0065	0.052	-5.40096	6.63e-08	0	10000	0.00352	0.00133634	TRUE	0.6
Skin_Not_Sun_Exposed_Suprapubic	ENSG00000146535	GNA12	7	2844323	2844324	0.188289	rs1636250	-7.12	rs798492	0.166	8.77	-5.25712	562	5	lasso	0.17	4e-19	-5.60521	2.08e-08	0.01307	918	NA	0.000419245	TRUE	0.71
Skin_Sun_Exposed_Lower_leg	ENSG00000165916	PSMC3	11	47426472	47426473	0.145397	rs11570067	-4.71	rs17726706	0.0592	-6.42	-4.4818	288	24	enet	0.07	8.2e-10	4.71338	2.44e-06	0.01292	929	NA	0.0339526	TRUE	-0.82
Skin_Sun_Exposed_Lower_leg	ENSG00000165923	AGBL2	11	47715388	47715389	0.009875	rs11570067	-4.71	rs3824867	0.000207	2.83	-4.68133	279	1	top1	0.00021	0.29	-4.68133	2.85e-06	0.01884	637	NA	0.0396577	FALSE	0.2
Skin_Sun_Exposed_Lower_leg	ENSG00000134825	TMEM258	11	61792635	61792636	0.070123	rs174538	-5.46	rs174538	0.0635	6.47	-5.4629	404	5	enet	0.069	1.1e-09	-5.10238	3.35e-07	0.01729	694	NA	0.00466152	TRUE	0.98
Skin_Sun_Exposed_Lower_leg	ENSG00000084764	MAPRE3	2	26970611	26970612	0.150883	rs3769137	8.002	rs3754734	0.231	11.3	6.48877	358	31	enet	0.24	1.2e-31	6.84	8.19e-12	0.00326	3677	NA	1.13964e-07	FALSE	0.94
Skin_Sun_Exposed_Lower_leg	ENSG00000205500	AC013472.3	2	27014611	27014612	0.034894	rs3769137	8.002	rs2384572	0.00293	-3.77	6.56458	346	7	enet	0.01	0.013	-6.87	6.38e-12	0.01573	763	NA	8.87777e-08	FALSE	-0.7
Skin_Sun_Exposed_Lower_leg	ENSG00000272148	RP11-195B17.1	2	27062906	27062907	0.026038	rs3769137	8.002	rs1866559	-0.00179	-3.27	6.58991	322	322	susie	0.0034	0.099	-7.01	2.35e-12	0	10000	9.11e-09	3.27003e-08	TRUE	-0.95
Skin_Sun_Exposed_Lower_leg	ENSG00000115207	GTF3C2	2	27357033	27357034	0.013709	rs3769137	8.002	rs2053386	0.000663	3.16	6.69363	299	1	top1	0.00066	0.25	6.69	2.18e-11	0.08451	142	NA	3.03347e-07	FALSE	0.94
Skin_Sun_Exposed_Lower_leg	ENSG00000234945	GTF3C2-AS1	2	27335534	27335535	0.004614	rs3769137	8.002	rs7573066	-0.00155	2.47	0.15475	301	301	susie	0.00048	0.27	6.61	3.85e-11	0.0001	10000	2.86e-26	5.35728e-07	FALSE	0.76
Skin_Sun_Exposed_Lower_leg	ENSG00000138030	KHK	2	27086746	27086747	0.353281	rs3769137	8.002	rs2119026	0.508	16.22	6.55282	310	310	susie	0.51	5.3e-81	6.55	5.66e-11	0.04898	245	NA	7.87589e-07	FALSE	0.87
Skin_Sun_Exposed_Lower_leg	ENSG00000138028	CGREF1	2	27119114	27119115	0.102094	rs3769137	8.002	rs12714092	0.00598	4.65	6.20108	312	19	enet	0.036	1.1e-05	5.05	4.47e-07	0.15	80	NA	0.00622	FALSE	0.55
Skin_Sun_Exposed_Lower_leg	ENSG00000055208	TAB2	6	149317533	149317534	0.077267	rs2744432	-4.26	rs4895788	0.0144	4.85	-3.74684	476	476	susie	0.027	0.00011	-4.84713	1.25e-06	0.01869	642	NA	0.0173937	TRUE	0.75
Skin_Sun_Exposed_Lower_leg	ENSG00000146535	GNA12	7	2844323	2844324	0.182979	rs1636250	-7.12	rs798548	0.115	8.53	-6.52873	562	5	lasso	0.15	2.7e-19	-6.84879	7.45e-12	0.0002	10000	0.000195	1.03667e-07	TRUE	0.82
Small_Intestine_Terminal_Ileum	ENSG00000115204	MPV17	2	27325679	27325680	0.044655	rs3769137	8.002	rs10181777	0.00909	-2.85	5.92546	296	3	lasso	0.011	0.11	-7.27361	3.5e-13	0.02317	518	NA	4.28925e-09	TRUE	-0.79
Small_Intestine_Terminal_Ileum	ENSG00000084764	MAPRE3	2	26970611	26970612	0.17794	rs3769137	8.002	rs12991828	0.00734	3.76	4.33265	350	350	susie	0.054	0.0033	5.91202	3.38e-09	0.04027	298	NA	4.14219e-05	FALSE	0.8
Small_Intestine_Terminal_Ileum	ENSG00000146535	GNA12	7	2844323	2844324	0.219066	rs1636250	-7.12	rs798490	0.0931	4.06	-6.64588	556	1	top1	0.093	0.00014	-6.64588	3.01e-11	0.03315	362	NA	3.68875e-07	TRUE	0.81
Spleen	ENSG00000279491	RP11-810P12.7	11	61967793	61967794	0.093273	rs174538	-5.46	rs108499	0.00973	3.55	-4.82303	458	1	top1	0.0097	0.099	-4.82303	1.41e-06	0.04096	293	NA	0.0265052	TRUE	0.46
Spleen	ENSG00000196405	EVL	14	99971448	99971449	0.112429	rs3783324	-5.55	rs6575752	-0.00412	3.03	-5.01507	416	1	top1	-0.0041	0.6	-5.01507	5.3e-07	0.01361	882	NA	0.00996294	TRUE	0.47
Spleen	ENSG00000138028	CGREF1	2	27119114	27119115	0.136347	rs3769137	8.002	rs10196501	0.0419	4.4863	7.17847	312	312	susie	0.068	0.00025	7.08784	1.36e-12	0	10000	9.31e-10	2.55653e-08	TRUE	0.97
Spleen	ENSG00000084764	MAPRE3	2	26970611	26970612	0.066392	rs3769137	8.002	rs12714092	-0.00502	3.4336	6.20108	358	358	susie	-0.00032	0.33	6.66568	2.63e-11	0.0005	10000	9.16e-06	4.94387e-07	FALSE	0.93
Spleen	ENSG00000138030	KHK	2	27086746	27086747	0.195206	rs3769137	8.002	rs2119026	0.163	5.6477	6.55282	310	1	top1	0.16	1.3e-08	6.55282	5.65e-11	0.10714	112	NA	1.06209e-06	FALSE	0.93
Spleen	ENSG00000115194	SLC30A3	2	27275816	27275817	0.049317	rs3769137	8.002	rs2141372	-0.00543	-2.761	2.92338	306	306	susie	0.013	0.07	-6.16251	7.16e-10	0.05333	225	NA	1.34594e-05	FALSE	-0.62
Spleen	ENSG00000272056	RP11-503P10.1	2	27054275	27054276	0.001847	rs3769137	8.002	rs12714026	0.00209	-2.4488	5.38367	324	324	susie	0.0039	0.19	-5.60675	2.06e-08	0.0006	10000	3.41e-17	0.000387239	FALSE	-0.84
Spleen	ENSG00000143994	ABHD1	2	27123788	27123789	0.02536	rs3769137	8.002	rs1275513	-0.00561	2.7278	5.05895	313	1	lasso	0.041	0.0036	5.05895	4.22e-07	0.22642	53	NA	0.00793276	FALSE	0.55
Spleen	ENSG00000251023	RP11-549J18.1	5	93863824	93863825	-0.015153	rs7442779	-5.4	rs7442779	-0.005	2.58	-5.40096	226	1	lasso	-0.0036	0.55	-5.40096	6.63e-08	0	10000	0.003421	0.00124631	TRUE	1
Spleen	ENSG00000146535	GNA12	7	2844323	2844324	0.394814	rs1636250	-7.12	rs2533878	0.242	7.15	-6.70739	558	558	susie	0.25	1e-12	-6.80459	1.01e-11	0.0004	10000	0.000217	1.8986e-07	TRUE	0.87
Stomach	ENSG00000115234	SNX17	2	27370495	27370496	0.006633	rs3769137	8.002	rs3820823	0.0215	2.072	7.15217	300	1	top1	0.022	0.01	7.15217	8.54e-13	0.05854	205	NA	1.00388e-08	TRUE	0.77
Stomach	ENSG00000138030	KHK	2	27086746	27086747	0.2384	rs3769137	8.002	rs2304681	0.301	9.032	6.60751	309	4	lasso	0.31	8.3e-23	6.72891	1.71e-11	0.05085	236	NA	2.01011e-07	FALSE	0.87
Stomach	ENSG00000115226	FNDC4	2	27495244	27495245	0.004406	rs11126806	7.341	rs7588910	-0.00198	-2.523	3.13674	285	2	enet	0.0032	0.18	-6.29027	3.17e-10	0.01923	624	NA	3.72634e-06	FALSE	-0.78
Stomach	ENSG00000163792	TCF23	2	27149003	27149004	-0.01079	rs3769137	8.002	rs12714026	0.0181	2.952	5.38367	314	1	top1	0.018	0.017	5.38367	7.3e-08	0.23077	52	NA	0.000858115	TRUE	0.82
Stomach	ENSG00000171303	KCNK3	2	26692689	26692690	-0.004016	rs3769137	8.002	rs7564363	0.00394	-2.278	4.67915	364	1	top1	0.0039	0.16	-4.67915	2.88e-06	0.21053	57	NA	0.0338544	FALSE	-0.7
Stomach	ENSG00000163794	UCN	2	27308444	27308445	0.004564	rs3769137	8.002	rs7564363	0.0182	2.973	4.67915	304	1	top1	0.018	0.017	4.67915	2.88e-06	0.22642	53	NA	0.0338544	TRUE	0.46
Stomach	ENSG00000115524	SF3B1	2	197435090	197435091	0.027376	rs7600862	4.849	rs7557203	-0.00331	2.685	4.58838	327	9	lasso	0.0026	0.2	4.61583	3.92e-06	0.16901	71	NA	0.0460796	TRUE	0.96
Testis	ENSG00000255043	NAV2-AS5	11	19507228	19507229	0.185022	rs2729884	-6.64	rs7932250	0.08	-4.88	5.17562	661	1	top1	0.08	1.3e-06	-5.17562	2.27e-07	0.02024	593	NA	0.00616736	TRUE	0.69
Testis	ENSG00000134824	FADS2	11	61816255	61816256	0.127295	rs174538	-5.46	rs174574	0.109	5.58	-5.1528	418	1	top1	0.11	1.5e-08	-5.1528	2.57e-07	0.03419	351	NA	0.00698243	TRUE	0.84
Testis	ENSG00000149485	FADS1	11	61829317	61829318	0.243941	rs174538	-5.46	rs174538	0.17	-7.08	-5.4629	425	5	lasso	0.18	1.7e-13	5.02762	4.97e-07	0.00744	1613	NA	0.013503	FALSE	-0.97
Testis	ENSG00000274976	RP11-8P13.5	12	32820566	32820567	0.111076	rs3789975	4.861	rs3748276	0.0454	-4.176	4.85034	473	1	top1	0.045	0.00024	-4.85034	1.23e-06	0.00184	6526	NA	0.0334179	TRUE	-0.67
Testis	ENSG00000261095	RP11-899L11.1	16	87212121	87212122	0.065648	rs4843559	6.189	rs1108048	0.0834	-5	5.34615	605	1	top1	0.083	7.6e-07	-5.34615	8.98e-08	0.01255	956	NA	0.00243978	TRUE	-0.49
Testis	ENSG00000261651	RP11-899L11.3	16	87215914	87215915	0.299528	rs4843559	6.189	rs1108048	0.245	-8.21	5.34615	603	1	top1	0.25	1.9e-18	-5.34615	8.98e-08	0.0297	404	NA	0.00243978	FALSE	-0.78
Testis	ENSG00000236234	AC091132.1	17	45452843	45452844	0.18796	rs11657325	4.38	rs8072451	0.107	-5.93	-3.71426	178	178	susie	0.11	1.9e-08	4.87795	1.07e-06	0.0003	10000	0.00138	0.0290708	TRUE	0.36
Testis	ENSG00000272148	RP11-195B17.1	2	27062906	27062907	0.04939	rs3769137	8.002	rs7585127	0.0372	-4.14	7.48644	322	1	top1	0.037	0.00082	-7.48644	7.08e-14	0.01361	882	NA	1.92357e-09	TRUE	-0.95
Testis	ENSG00000084764	MAPRE3	2	26970611	26970612	0.045511	rs3769137	8.002	rs7605526	0.0164	-3.67	6.43133	358	358	susie	0.023	0.0073	-7.10507	1.2e-12	0	10000	2.93e-08	3.26028e-08	FALSE	-0.95
Testis	ENSG00000138030	KHK	2	27086746	27086747	0.274677	rs3769137	8.002	rs11680096	0.364	10.13	6.5459	310	310	susie	0.37	9e-29	6.55886	5.42e-11	0.02051	585	NA	1.47256e-06	FALSE	0.88
Testis	ENSG00000229122	AGBL5-IT1	2	27061037	27061038	0.028326	rs3769137	8.002	rs2304681	0.00106	-3.27	6.60751	322	3	lasso	0.02	0.012	-6.45437	1.09e-10	0.10909	110	NA	2.96142e-06	FALSE	-0.84
Testis	ENSG00000163793	DNAJC5G	2	27275420	27275421	0.034677	rs3769137	8.002	rs11126784	-0.00282	3.01	7.41891	305	305	susie	0.0037	0.16	6.42268	1.34e-10	0.00298	4021	NA	3.64065e-06	FALSE	0.87
Testis	ENSG00000230286	AC013472.4	2	27009806	27009807	0.071355	rs3769137	8.002	rs3795961	-0.00348	-3.3	2.92292	347	347	susie	0.012	0.041	-5.5048	3.7e-08	0.09524	126	NA	0.00100525	FALSE	-0.68
Testis	ENSG00000272056	RP11-503P10.1	2	27054275	27054276	-0.004954	rs3769137	8.002	rs1124649	0.00916	-2.34	4.86319	324	1	top1	0.0092	0.062	-4.86319	1.16e-06	0.2449	49	NA	0.031516	FALSE	-0.84
Thyroid	ENSG00000248483	POU5F2	5	93741636	93741637	0.001222	rs7442779	-5.4	rs7442779	-0.000154	2.08	-5.40096	231	1	top1	-0.00015	0.34	-5.40096	6.63e-08	0	10000	0.00328	0.00086011	TRUE	0.11
Thyroid	ENSG00000146535	GNA12	7	2844323	2844324	0.066663	rs1636250	-7.12	rs2533878	0.00249	4.65	-6.70739	562	3	lasso	0.039	7.1e-06	-6.9248	4.37e-12	0.0007	10000	0.000212	5.6692e-08	TRUE	0.82
Uterus	ENSG00000066336	SPI1	11	47378575	47378576	0.003751	rs11570067	-4.71	rs3824867	0.016	-2.57	-4.68133	288	1	top1	0.016	0.1	4.68133	2.85e-06	0.02098	572	NA	0.047424	TRUE	-0.19
Uterus	ENSG00000134825	TMEM258	11	61792635	61792636	0.147286	rs174538	-5.46	rs174538	0.0346	3.82	-5.4629	401	1	top1	0.035	0.031	-5.4629	4.68e-08	0	10000	0.00053	0.000778752	TRUE	0.69
Uterus	ENSG00000149485	FADS1	11	61829317	61829318	0.337394	rs174538	-5.46	rs4246215	0.0664	-4.56	-5.23157	421	16	enet	0.12	0.00011	5.2146	1.84e-07	0.0036	3337	NA	0.00306176	FALSE	-0.78
Uterus	ENSG00000256443	RP11-794G24.1	11	61541296	61541297	0.139893	rs174538	-5.46	rs108499	0.0382	3.4	-4.82303	354	1	top1	0.038	0.024	-4.82303	1.41e-06	0.04068	295	NA	0.0234624	FALSE	0.8
Uterus	ENSG00000274964	RP11-817I4.1	12	32339367	32339368	0.18936	rs3789975	4.86	rs2291420	-0.00587	-3.93	4.82917	560	560	susie	-1.5e-05	0.32	-4.79563	1.62e-06	0.0004	10000	0.000449	0.0269568	TRUE	-0.99
Uterus	ENSG00000156218	ADAMTSL3	15	83654085	83654086	0.180292	rs17296856	4.82	rs4572348	0.00854	2.64	4.759	334	2	lasso	0.016	0.1	4.75983	1.94e-06	0.00352	3405	NA	0.0322816	TRUE	0.99
Uterus	ENSG00000084764	MAPRE3	2	26970611	26970612	0.117892	rs3769137	8.002	rs10181777	0.000664	3.16	5.92546	356	356	susie	0.041	0.021	6.31029	2.79e-10	0.02147	559	NA	4.64256e-06	TRUE	0.72
Uterus	ENSG00000143994	ABHD1	2	27123788	27123789	0.0402	rs3769137	8.002	rs1124649	-0.0019	3.03	4.86319	311	1	top1	-0.0019	0.37	4.86319	1.16e-06	0.25	48	NA	0.0193024	TRUE	0.83
Uterus	ENSG00000146535	GNA12	7	2844323	2844324	0.447316	rs1636250	-7.12	rs798554	-0.0088	4.27	-6.56539	554	554	susie	0.097	0.00064	-7.03695	1.96e-12	0	10000	7.28e-05	3.26144e-08	TRUE	0.88
Vagina	ENSG00000109919	MTCH2	11	47642622	47642623	0.058831	rs11570067	-4.71	rs3824867	0.0393	3.16	-4.68133	288	1	top1	0.039	0.017	-4.68133	2.85e-06	0.03896	308	NA	0.0483502	TRUE	0.45
Vagina	ENSG00000157884	CIB4	2	26641367	26641368	0.05531	rs3769137	8.002	rs41448746	0.032	-3.207	4.9155	369	1	top1	0.032	0.028	-4.9155	8.86e-07	0.16667	72	NA	0.015031	TRUE	-0.91
Vagina	ENSG00000146535	GNA12	7	2844323	2844324	0.187288	rs1636250	-7.12	rs1713913	-0.00333	3.85	-5.74911	559	1	top1	-0.0033	0.44	-5.74911	8.97e-09	0.03883	309	NA	0.000152176	TRUE	0.66
Whole_Blood	ENSG00000255197	RP11-750H9.5	11	47409189	47409190	0.115254	rs11570067	-4.71	rs7102372	0.0117	-3.68	-4.41646	288	288	susie	0.019	0.00068	5.10127	3.37e-07	0.0009	10000	0.00514	0.00542233	TRUE	-0.7
Whole_Blood	ENSG00000110514	MADD	11	47269160	47269161	0.132061	rs11570067	-4.71	rs11570067	0.0419	5.62	-4.70966	302	302	susie	0.043	5.4e-07	-4.74977	2.04e-06	0.00605	1984	NA	0.0328236	FALSE	0.97
Whole_Blood	ENSG00000084764	MAPRE3	2	26970611	26970612	0.027536	rs3769137	8	rs1275513	0.014	4.21	5.05895	358	358	susie	0.018	0.00088	7.15954	8.1e-13	0	10000	8.89e-07	1.30329e-08	TRUE	0.96
Whole_Blood	ENSG00000138030	KHK	2	27086746	27086747	0.125933	rs3769137	8	rs2119026	0.18	10.11	6.55282	310	1	top1	0.18	5.8e-26	6.55282	5.65e-11	0.13636	88	NA	9.09085e-07	FALSE	0.94
Whole_Blood	ENSG00000234945	GTF3C2-AS1	2	27335534	27335535	0.013187	rs3769137	8	rs12714092	-0.00112	3.18	6.20108	301	1	top1	-0.0011	0.54	6.20108	5.61e-10	0.24	50	NA	9.02649e-06	FALSE	0.91
Whole_Blood	ENSG00000213699	SLC35F6	2	26764283	26764284	0.030231	rs3769137	8	rs6721395	0.0163	4.14	4.90176	383	1	top1	0.016	0.0014	4.90176	9.5e-07	0.2069	58	NA	0.0152855	FALSE	0.89
Whole_Blood	ENSG00000138028	CGREF1	2	27119114	27119115	0.028325	rs3769137	8	rs11887277	0.0289	4.45	4.94492	312	1	top1	0.029	3.2e-05	4.94492	7.62e-07	0.1791	67	NA	0.0122606	TRUE	0.91
Whole_Blood	ENSG00000138080	EMILIN1	2	27078566	27078567	0.038422	rs3769137	8	rs4665943	0.017	-4.73	6.15981	314	8	enet	0.03	2e-05	-4.74516	2.08e-06	0.2069	58	NA	0.0334672	TRUE	-0.73
Whole_Blood	ENSG00000146535	GNA12	7	2844323	2844324	0.204305	rs1636250	-7.12	rs757788	0.0757	-7.06	1.67227	562	562	susie	0.12	2.9e-17	-5.33149	9.74e-08	0.02058	583	NA	0.00156717	TRUE	0.72
Adipose_Subcutaneous	ENSG00000241973	PI4KA	22	20859416	20859417	0.092458	rs165596	4.91	rs2241138	0.092	-7.68	4.78019	429	429	susie	0.11	1.3e-13	-4.72565	2.29e-06	0.08511	141	NA	0.0453718	TRUE	-1
Adipose_Subcutaneous	ENSG00000100106	TRIOBP	22	37697003	37697004	0.180332	rs4239889	-5.8	rs5756813	0.178	-9.8	-4.71391	461	10	enet	0.21	3.2e-26	5.38444	7.27e-08	0.00218	5512	NA	0.00144041	TRUE	-0.95
Adipose_Subcutaneous	ENSG00000100116	GCAT	22	37807904	37807905	0.12454	rs4239889	-5.8	rs2071910	0.159	9	-4.95251	418	8	enet	0.17	5.2e-21	-4.97086	6.67e-07	0.01642	731	NA	0.0132153	FALSE	0.93
Adipose_Visceral_Omentum	ENSG00000100106	TRIOBP	22	37697003	37697004	0.208457	rs4239889	-5.8	rs762982	0.135	-8.03	-5.62427	461	28	enet	0.15	3.1e-16	5.52878	3.22e-08	0.0003	10000	0.000752	0.000612959	TRUE	-0.92
Adipose_Visceral_Omentum	ENSG00000100116	GCAT	22	37807904	37807905	0.1061	rs4239889	-5.8	rs11703407	0.0857	6.44	-5.05652	418	7	enet	0.098	1.4e-10	-4.96373	6.92e-07	0.01611	745	NA	0.0131729	FALSE	0.92
Adrenal_Gland	ENSG00000241973	PI4KA	22	20859416	20859417	0.195679	rs165596	4.91	rs6004133	0.122	-5.59	4.69734	429	429	susie	0.15	2.1e-08	-4.7539	2e-06	0.03371	356	NA	0.034656	TRUE	-1
Adrenal_Gland	ENSG00000128298	BAIAP2L2	22	38110669	38110670	0.058208	rs4239889	-5.8	rs4820303	0.0024	2.63	-5.79333	347	1	top1	0.0024	0.23	-5.7933	6.9e-09	0.00288	4160	NA	0.000119563	TRUE	0.67
Adrenal_Gland	ENSG00000100106	TRIOBP	22	37697003	37697004	0.133275	rs4239889	-5.8	rs5756813	0.0639	-4.45	-4.71391	461	1	top1	0.064	0.00022	4.7139	2.43e-06	0.01429	840	NA	0.042107	FALSE	-0.81
Artery_Aorta	ENSG00000241973	PI4KA	22	20859416	20859417	0.138218	rs165596	4.91	rs178042	0.175	-8.08	4.69929	429	429	susie	0.18	2.3e-16	-4.74487	2.09e-06	0.0531	226	NA	0.0388008	TRUE	-1
Artery_Aorta	ENSG00000100106	TRIOBP	22	37697003	37697004	0.453059	rs4239889	-5.8	rs5756813	0.452	-12.22	-4.71391	461	13	enet	0.47	8.5e-47	5.28143	1.28e-07	0.00158	7589	NA	0.00237632	TRUE	-0.87
Artery_Coronary	ENSG00000241973	PI4KA	22	20859416	20859417	0.109963	rs165596	4.91	rs6004160	0.0582	-4.26	4.48814	431	431	susie	0.082	7.2e-05	-4.73452	2.2e-06	0.12245	98	NA	0.0379104	TRUE	-0.98
Artery_Tibial	ENSG00000099937	SERPIND1	22	20773878	20773879	0.068851	rs165596	4.91	rs6004160	0.0751	6.69	4.48814	444	444	susie	0.086	4.1e-11	4.6997	2.61e-06	0.03797	316	NA	0.0490132	TRUE	0.96
Artery_Tibial	ENSG00000100106	TRIOBP	22	37697003	37697004	0.32209	rs4239889	-5.8	rs4239889	0.289	-12.08	-5.79844	461	15	enet	0.3	3.9e-38	5.6	2.14e-08	0.0007	10000	0.00053	0.000401871	TRUE	-0.96
Brain_Amygdala	ENSG00000100106	TRIOBP	22	37697003	37697004	0.370246	rs4239889	-5.8	rs4820303	0.107576	-5.4	-5.79333	460	6	lasso	0.22	3.2e-08	5.17714	2.25e-07	0.0091	1319	NA	0.00363825	TRUE	-0.92
Brain_Amygdala	ENSG00000100055	CYTH4	22	37282026	37282027	-0.11606	rs4239889	-5.8	rs5756813	0.062288	-2.34	-4.71391	630	1	top1	0.062	0.0036	4.71391	2.43e-06	0.01226	979	NA	0.0392931	TRUE	-0.23
Brain_Anterior_cingulate_cortex_BA24	ENSG00000100106	TRIOBP	22	37697003	37697004	0.12042	rs4239889	-5.8	rs11089854	0.019876	-3.84	-5.64089	460	460	susie	0.043	0.0093	5.58792	2.3e-08	0.0007	10000	0.00047	0.000384859	TRUE	-0.99
Brain_Caudate_basal_ganglia	ENSG00000100106	TRIOBP	22	37697003	37697004	0.309161	rs4239889	-5.8	rs762982	0.104623	-5.66	-5.62427	460	24	enet	0.14	2.7e-07	5.55756	2.74e-08	0.0005	10000	0.000926	0.000484843	TRUE	-0.89
Brain_Cerebellum	ENSG00000241973	PI4KA	22	20859416	20859417	0.275101	rs165596	4.91	rs2241138	0.106	-5.83	4.78019	431	431	susie	0.15	2e-08	-4.70947	2.48e-06	0.06486	185	NA	0.048174	TRUE	-1
Brain_Cortex	ENSG00000100106	TRIOBP	22	37697003	37697004	0.318332	rs4239889	-5.8	rs11089854	0.188	-6.62	-5.64089	460	26	enet	0.24	1.3e-12	4.91733	8.77e-07	0.00458	2621	NA	0.0159754	TRUE	-0.86
Brain_Frontal_Cortex_BA9	ENSG00000100106	TRIOBP	22	37697003	37697004	0.096755	rs4239889	-5.8	rs5756813	0.033501	-4.27	-4.71391	461	461	susie	0.052	0.0023	5.43897	5.36e-08	0.0008	10000	0.000424	0.000930228	TRUE	-0.96
Brain_Frontal_Cortex_BA9	ENSG00000100124	ANKRD54	22	37848866	37848867	0.084534	rs4239889	-5.8	rs5756813	0.014688	-3.43	-4.71391	406	1	top1	0.015	0.07	4.71391	2.43e-06	0.03738	321	NA	0.0421726	FALSE	-0.74
Brain_Hippocampus	ENSG00000100106	TRIOBP	22	37697003	37697004	0.257223	rs4239889	-5.8	rs4820297	0.158	-5.46	-4.46617	460	460	susie	0.17	1e-07	5.75604	8.61e-09	0	10000	0.000262	0.000142694	TRUE	-0.98
Brain_Hippocampus	ENSG00000100116	GCAT	22	37807904	37807905	0.174875	rs4239889	-5.8	rs2235573	-0.000558	3.03	2.0872	416	416	susie	0.011	0.11	4.7623	1.91e-06	0.00481	2497	NA	0.0316544	FALSE	-0.6
Brain_Hypothalamus	ENSG00000100106	TRIOBP	22	37697003	37697004	0.283432	rs4239889	-5.8	rs4820303	0.138	-5.71	-5.79333	460	460	susie	0.16	9.9e-08	5.67087	1.42e-08	0.0003	10000	0.000307	0.000241116	TRUE	-0.99
Brain_Hypothalamus	ENSG00000100139	MICALL1	22	37905656	37905657	0.062353	rs4239889	-5.8	rs2071910	0.0344	-3.44	-4.95251	368	1	top1	0.034	0.012	4.95251	7.33e-07	0.0678	177	NA	0.0124463	FALSE	-0.79
Brain_Hypothalamus	ENSG00000100116	GCAT	22	37807904	37807905	0.196294	rs4239889	-5.8	rs4820295	0.0715	-4.39	-3.89133	417	417	susie	0.073	0.00038	4.91036	9.09e-07	0.02715	442	NA	0.0154348	FALSE	-0.87
Brain_Nucleus_accumbens_basal_ganglia	ENSG00000189060	H1F0	22	37805092	37805093	0.057822	rs4239889	-5.8	rs762982	0.010681	-2.86	-5.62427	415	1	top1	0.011	0.088	5.62427	1.86e-08	0.02087	575	NA	0.000330987	TRUE	-0.73
Brain_Nucleus_accumbens_basal_ganglia	ENSG00000100106	TRIOBP	22	37697003	37697004	0.222165	rs4239889	-5.8	rs4820303	0.069572	-5.2	-5.79333	461	11	lasso	0.098	1e-05	5.49812	3.84e-08	0.0018	6659	NA	0.000683328	FALSE	-0.88
Brain_Nucleus_accumbens_basal_ganglia	ENSG00000100139	MICALL1	22	37905656	37905657	0.043487	rs4239889	-5.8	rs41456252	-0.005539	2.94	0.65111	368	368	susie	-0.0012	0.38	5.16587	2.39e-07	0.00562	2136	NA	0.004253	FALSE	-0.73
Brain_Nucleus_accumbens_basal_ganglia	ENSG00000100116	GCAT	22	37807904	37807905	0.160055	rs4239889	-5.8	rs41456252	-0.003197	-3.28	0.94849	418	418	susie	0.02	0.031	4.68767	2.76e-06	0.02444	491	NA	0.0491142	FALSE	-0.68
Brain_Putamen_basal_ganglia	ENSG00000229107	ABHD17AP4	22	20670983	20670984	0.355648	rs165596	4.91	rs6004133	0.0881	-4.91	4.69734	505	505	susie	0.11	1.3e-05	-4.72511	2.3e-06	0.05128	234	NA	0.0387366	TRUE	-1
Brain_Putamen_basal_ganglia	ENSG00000100106	TRIOBP	22	37697003	37697004	0.286834	rs4239889	-5.8	rs4820303	0.113	-5.42	-5.79333	461	22	enet	0.11	1.1e-05	5.06377	4.11e-07	0.0007	10000	0.00394	0.00692206	TRUE	-0.86
Brain_Spinal_cord_cervical_c-1	ENSG00000100116	GCAT	22	37807904	37807905	0.323992	rs4239889	-5.8	rs2071910	0.207203	5.32	-4.95251	415	1	top1	0.21	1.9e-07	-4.95251	7.33e-07	0.02899	414	NA	0.0123576	TRUE	0.79
Brain_Spinal_cord_cervical_c-1	ENSG00000128310	GALR3	22	37823381	37823382	0.14079	rs4239889	-5.8	rs2285179	-0.000237	3.52	-3.2403	406	406	susie	0.013	0.11	-4.85284	1.22e-06	0.01044	1149	NA	0.020568	FALSE	0.76
Brain_Spinal_cord_cervical_c-1	ENSG00000100106	TRIOBP	22	37697003	37697004	0.243822	rs4239889	-5.8	rs5756813	0.155859	-5.06	-4.71391	459	1	top1	0.16	7.5e-06	4.71391	2.43e-06	0.05479	219	NA	0.0409674	FALSE	-0.75
Brain_Substantia_nigra	ENSG00000241973	PI4KA	22	20859416	20859417	0.009782	rs165596	4.91	rs430305	-0.00929	2.99	0.49577	431	431	susie	-0.0071	0.58	-4.68752	2.77e-06	0.03647	329	NA	0.0433089	TRUE	-0.83
Brain_Substantia_nigra	ENSG00000100116	GCAT	22	37807904	37807905	0.049409	rs4239889	-5.8	rs11089854	0.00599	-3.06	-5.64089	417	1	lasso	0.043	0.021	5.64089	1.69e-08	0.00768	1562	NA	0.000264231	TRUE	-0.99
Brain_Substantia_nigra	ENSG00000100106	TRIOBP	22	37697003	37697004	0.289672	rs4239889	-5.8	rs9466	0.132	-4.76	-3.6896	460	7	lasso	0.2	1.8e-06	4.95215	7.34e-07	0.01062	1130	NA	0.0114761	FALSE	-0.87
Brain_Substantia_nigra	ENSG00000100142	POLR2F	22	38025578	38025579	0.082303	rs4239889	-5.8	rs5750508	-0.0091	-2.98	1.78441	371	371	susie	0.012	0.14	-4.91191	9.02e-07	0.025	480	NA	0.0141028	FALSE	0.77
Breast_Mammary_Tissue	ENSG00000100106	TRIOBP	22	37697003	37697004	0.236073	rs4239889	-5.8	rs5750482	0.153	-7.42	-4.55822	461	461	susie	0.15	8.1e-14	5.48187	4.21e-08	0.00187	6425	NA	0.000810846	TRUE	-0.94
Breast_Mammary_Tissue	ENSG00000100116	GCAT	22	37807904	37807905	0.094216	rs4239889	-5.8	rs11703407	0.0482	4.73	-5.05652	418	1	top1	0.048	3.5e-05	-5.05652	4.27e-07	0.01513	793	NA	0.00822402	FALSE	0.85
Cells_Cultured_fibroblasts	ENSG00000100106	TRIOBP	22	37697003	37697004	0.296764	rs4239889	-5.8	rs4820303	0.219	-10.31	-5.79333	460	22	enet	0.25	2e-27	5.79901	6.67e-09	0.0001	10000	0.000557	0.000119126	TRUE	-0.93
Cells_Cultured_fibroblasts	ENSG00000100116	GCAT	22	37807904	37807905	0.132678	rs4239889	-5.8	rs2071910	0.11	6.87	-4.95251	417	417	susie	0.11	4.7e-12	-4.834	1.34e-06	0.02978	403	NA	0.0239324	FALSE	0.95
Cells_EBV-transformed_lymphocytes	ENSG00000241973	PI4KA	22	20859416	20859417	0.159327	rs165596	4.91	rs165699	0.116	-4.34	4.67715	428	428	susie	0.14	2.9e-05	-4.7378	2.16e-06	0.0367	327	NA	0.0335837	TRUE	-1
Cells_EBV-transformed_lymphocytes	ENSG00000100106	TRIOBP	22	37697003	37697004	0.237777	rs4239889	-5.8	rs762982	0.0138	-4.07	-5.62427	460	25	enet	0.12	9e-05	5.40084	6.63e-08	0.0001	10000	0.002288	0.00103083	TRUE	-0.75
Cells_EBV-transformed_lymphocytes	ENSG00000100116	GCAT	22	37807904	37807905	0.21372	rs4239889	-5.8	rs2285177	0.149	4.69	-4.95532	416	416	susie	0.16	6.5e-06	-5.3012	1.15e-07	0.00562	2134	NA	0.00178802	FALSE	0.97
Cells_EBV-transformed_lymphocytes	ENSG00000100092	SH3BP1	22	37634653	37634654	0.192678	rs4239889	-5.8	rs11703407	0.00995	3.5	-5.05652	491	1	top1	0.0099	0.15	-5.05652	4.27e-07	0.01799	667	NA	0.006639	FALSE	0.75
Colon_Sigmoid	ENSG00000241973	PI4KA	22	20859416	20859417	0.182995	rs165596	4.91	rs165634	0.232	-8.17	4.70419	429	1	top1	0.23	4.9e-17	-4.70419	2.55e-06	0.06417	187	NA	0.0124823	TRUE	-0.96
Colon_Sigmoid	ENSG00000099937	SERPIND1	22	20773878	20773879	0.052197	rs165596	4.91	rs6004160	0.0194	3.85	4.48814	444	444	susie	0.036	0.0011	4.50298	6.7e-06	0.07742	155	NA	0.0327965	FALSE	0.94
Colon_Sigmoid	ENSG00000100106	TRIOBP	22	37697003	37697004	0.282635	rs4239889	-5.8	rs4821708	0.194	-7.69	-5.64783	461	461	susie	0.2	1.8e-14	5.49885	3.82e-08	0.0007	10000	0.000471	0.000186989	TRUE	-0.99
Colon_Sigmoid	ENSG00000100116	GCAT	22	37807904	37807905	0.051076	rs4239889	-5.8	rs13911	0.00816	3.24	-3.91237	418	418	susie	0.011	0.046	-4.92784	8.31e-07	0.01939	619	NA	0.00406775	TRUE	0.91
Colon_Transverse	ENSG00000099937	SERPIND1	22	20773878	20773879	0.126708	rs165596	4.91	rs6004133	0.0394	5.41	4.69734	445	445	susie	0.079	5.5e-07	4.7708	1.83e-06	0.04724	254	NA	0.034501	TRUE	1
Colon_Transverse	ENSG00000241973	PI4KA	22	20859416	20859417	0.117722	rs165596	4.91	rs565979	0.131	-6.49	4.2039	430	430	susie	0.14	4.1e-11	-4.75965	1.94e-06	0.0404	297	NA	0.0365748	FALSE	-1
Colon_Transverse	ENSG00000284130	AC002472.16	22	21014216	21014217	0.057344	rs165596	4.91	rs165634	0.00534	-2.93	4.70419	359	4	lasso	0.01	0.045	-4.70476	2.54e-06	0.04152	289	NA	0.0478866	FALSE	-1
Colon_Transverse	ENSG00000100106	TRIOBP	22	37697003	37697004	0.173143	rs4239889	-5.8	rs4239889	0.0688	-4.91	-5.79845	461	1	top1	0.069	3e-06	5.79844	6.69e-09	0	10000	0.00181	0.000126127	TRUE	-0.78
Esophagus_Gastroesophageal_Junction	ENSG00000241973	PI4KA	22	20859416	20859417	0.285458	rs165596	4.91	rs6004133	0.198	-7.7	4.69734	432	8	lasso	0.21	3.2e-16	-4.69975	2.6e-06	0.02202	545	NA	0.0470132	TRUE	-0.97
Esophagus_Gastroesophageal_Junction	ENSG00000100106	TRIOBP	22	37697003	37697004	0.344715	rs4239889	-5.8	rs4820303	0.238	-8.16	-5.79333	460	1	top1	0.24	4.7e-18	5.79333	6.9e-09	0.00259	4636	NA	0.000124766	TRUE	-0.81
Esophagus_Mucosa	ENSG00000241973	PI4KA	22	20859416	20859417	0.227601	rs165596	4.91	rs2241138	0.302	-11.38	4.78019	429	429	susie	0.32	6.2e-36	-5.17297	2.3e-07	0.00664	1808	NA	0.00438196	TRUE	-0.98
Esophagus_Mucosa	ENSG00000189060	H1F0	22	37805092	37805093	0.063432	rs4239889	-5.8	rs11089854	0.0623	5.33	-5.64089	415	1	top1	0.062	1.8e-07	-5.64089	1.69e-08	0.00575	2088	NA	0.000321979	TRUE	0.85
Esophagus_Mucosa	ENSG00000100106	TRIOBP	22	37697003	37697004	0.101014	rs4239889	-5.8	rs5750482	0.0767	-6.34	-4.55822	461	461	susie	0.079	3.8e-09	5.12374	3e-07	0.01095	1096	NA	0.0057156	FALSE	-0.86
Esophagus_Mucosa	ENSG00000100116	GCAT	22	37807904	37807905	0.100533	rs4239889	-5.8	rs11703407	0.0936	6.51	-5.05652	418	1	top1	0.094	1.4e-10	-5.05652	4.27e-07	0.01606	747	NA	0.0081352	FALSE	0.82
Esophagus_Muscularis	ENSG00000272829	XXbac-B135H6.18	22	20981754	20981755	0.054838	rs165596	4.91	rs564493	0.0025	-2.97	1.41725	371	371	susie	0.0031	0.14	-4.75941	1.94e-06	0.09677	124	NA	0.0366796	TRUE	-0.76
Esophagus_Muscularis	ENSG00000100106	TRIOBP	22	37697003	37697004	0.306211	rs4239889	-5.8	rs11705616	0.172	-8.89	-5.27507	461	27	enet	0.26	1.9e-27	5.2777	1.31e-07	0.0005	10000	0.00254	0.00247682	TRUE	-0.87
Esophagus_Muscularis	ENSG00000100116	GCAT	22	37807904	37807905	0.14919	rs4239889	-5.8	rs2071910	0.116	7.74	-4.95251	418	18	enet	0.13	3.7e-13	-4.88233	1.05e-06	0.01967	610	NA	0.0198524	FALSE	0.89
Esophagus_Muscularis	ENSG00000100092	SH3BP1	22	37634653	37634654	0.065005	rs4239889	-5.8	rs5756813	0.0453	4.57	-4.71391	493	1	top1	0.045	1.5e-05	-4.71391	2.43e-06	0.0233	515	NA	0.045944	FALSE	0.75
Heart_Atrial_Appendage	ENSG00000100142	POLR2F	22	38025578	38025579	-0.00866	rs4239889	-5.8	rs4239889	0.0106	2.76	-5.79845	370	1	top1	0.011	0.037	-5.79844	6.69e-09	0	10000	0.00447	0.000118085	TRUE	0.86
Heart_Atrial_Appendage	ENSG00000100116	GCAT	22	37807904	37807905	0.051823	rs4239889	-5.8	rs762982	0.00167	3.28	-5.62427	417	417	susie	0.0084	0.056	-5.6362	1.74e-08	0.0004	10000	8.58e-05	0.000307127	FALSE	0.97
Heart_Atrial_Appendage	ENSG00000100106	TRIOBP	22	37697003	37697004	0.170279	rs4239889	-5.8	rs4820297	0.0894	-6.54	-4.46617	460	460	susie	0.11	1e-09	5.45305	4.95e-08	0.0008	10000	0.000497	0.000873725	FALSE	-0.95
Heart_Left_Ventricle	ENSG00000237476	LINC01637	22	20957091	20957092	0.044637	rs165596	4.91	rs2002814	0.00813	-3.49	-1.17725	381	381	susie	0.017	0.011	4.81221	1.49e-06	0.04364	275	NA	0.0238326	TRUE	0.99
Heart_Left_Ventricle	ENSG00000100106	TRIOBP	22	37697003	37697004	0.282665	rs4239889	-5.8	rs4239889	0.172	-7.73	-5.79844	461	1	top1	0.17	3.2e-15	5.79844	6.69e-09	0	10000	0.00172	0.000107007	TRUE	-0.84
Heart_Left_Ventricle	ENSG00000100142	POLR2F	22	38025578	38025579	-0.002578	rs4239889	-5.8	rs11089854	-0.00304	2.78	-5.64089	370	1	lasso	0.008	0.058	-5.64089	1.69e-08	0.00565	2124	NA	0.000270315	FALSE	0.99
Heart_Left_Ventricle	ENSG00000100092	SH3BP1	22	37634653	37634654	0.043701	rs4239889	-5.8	rs5756813	7.13e-05	2.58	-4.71391	492	1	top1	7.1e-05	0.31	-4.71391	2.43e-06	0.03361	357	NA	0.0388679	FALSE	0.55
Kidney_Cortex	ENSG00000100106	TRIOBP	22	37697003	37697004	0.545707	rs4239889	-5.8	rs4820297	-0.0145	-2.92	-4.46617	448	448	susie	0.07	0.019	4.59594	4.31e-06	0.00548	2189	NA	0.0464446	TRUE	-0.67
Liver	ENSG00000241973	PI4KA	22	20859416	20859417	0.155119	rs165596	4.91	rs11577	0.046	-4.46	4.68257	429	429	susie	0.081	7.3e-05	-4.74973	2.04e-06	0.04494	267	NA	0.0317404	TRUE	-0.99
Lung	ENSG00000100106	TRIOBP	22	37697003	37697004	0.113971	rs4239889	-5.8	rs5756813	0.0693	-5.93	-4.71391	461	461	susie	0.073	6.4e-09	5.08513	3.67e-07	0.00479	2507	NA	0.00749598	TRUE	-0.88
Lung	ENSG00000100116	GCAT	22	37807904	37807905	0.162258	rs4239889	-5.8	rs11703407	0.101	6.84	-5.05652	417	1	top1	0.1	7.2e-12	-5.05652	4.27e-07	0.01215	988	NA	0.00872147	FALSE	0.83
Lung	ENSG00000189060	H1F0	22	37805092	37805093	0.021575	rs4239889	-5.8	rs5756825	-0.000741	3.21	-4.0025	414	414	susie	0.00098	0.23	-4.73845	2.15e-06	0.02685	447	NA	0.0439138	FALSE	0.85
Minor_Salivary_Gland	ENSG00000100116	GCAT	22	37807904	37807905	0.156968	rs4239889	-5.8	rs11703407	0.001878	3.53	-5.05652	417	417	susie	0.015	0.098	-5.32271	1.02e-07	0.00291	4125	NA	0.00175287	TRUE	0.96
Muscle_Skeletal	ENSG00000241973	PI4KA	22	20859416	20859417	0.052305	rs165596	4.91	rs165924	0.0496	-6.26	4.81662	430	430	susie	0.056	3.6e-09	-4.76967	1.85e-06	0.0316	380	NA	0.0315629	TRUE	-1
Muscle_Skeletal	ENSG00000100116	GCAT	22	37807904	37807905	0.100089	rs4239889	-5.8	rs11703407	0.108	8.12	-5.05652	418	1	top1	0.11	1.7e-16	-5.05652	4.27e-07	0.0127	943	NA	0.00728505	TRUE	0.84
Nerve_Tibial	ENSG00000100106	TRIOBP	22	37697003	37697004	0.384302	rs4239889	-5.8	rs4820303	0.377	-12.94	-5.79333	461	26	enet	0.39	3.1e-48	5.667	1.45e-08	0.0004	10000	0.000437	0.000304775	TRUE	-0.97
Nerve_Tibial	ENSG00000222044	RP5-1039K5.16	22	38034227	38034228	0.126919	rs4239889	-5.8	rs2285177	0.00996	4.19	-4.95532	369	6	lasso	0.026	0.00039	-5.09524	3.48e-07	0.01444	831	NA	0.00731461	FALSE	0.76
Ovary	ENSG00000099937	SERPIND1	22	20773878	20773879	0.237709	rs165596	4.91	rs2241138	0.162	5.72	4.78019	446	446	susie	0.21	8.4e-09	4.7608	1.93e-06	0.04054	296	NA	0.0335859	FALSE	1
Ovary	ENSG00000241973	PI4KA	22	20859416	20859417	0.066268	rs165596	4.91	rs520698	-0.00191	-3.48	3.86472	431	431	susie	0.017	0.071	-4.7657	1.88e-06	0.04669	257	NA	0.0327158	TRUE	-0.98
Ovary	ENSG00000235246	RP1-5O6.5	22	38231399	38231400	0.057867	rs4239889	-5.8	rs11705616	-0.00618	3.14	-5.27507	348	1	lasso	0.055	0.0033	-5.2751	1.33e-07	0.01729	694	NA	0.00231447	TRUE	0.98
Ovary	ENSG00000100156	SLC16A8	22	38084092	38084093	0.110057	rs4239889	-5.8	rs743837	-0.00735	-2.65	-2.89767	354	354	susie	-0.0047	0.55	5.1739	2.29e-07	0.00647	1854	NA	0.00398506	FALSE	-0.75
Pancreas	ENSG00000241973	PI4KA	22	20859416	20859417	0.169134	rs165596	4.91	rs165634	0.133	-6	4.70419	430	7	lasso	0.16	8.9e-11	-4.77701	1.78e-06	0.02087	575	NA	0.0302618	TRUE	-0.94
Pituitary	ENSG00000099937	SERPIND1	22	20773878	20773879	0.046984	rs165596	4.91	rs6004133	-0.000758	3.23	4.69734	446	446	susie	0.016	0.032	4.7501	2.03e-06	0.0383	313	NA	0.0401717	FALSE	0.99
Pituitary	ENSG00000099940	SNAP29	22	20858982	20858983	0.068579	rs165596	4.91	rs2241138	0.081	4.5	4.78019	431	1	top1	0.081	1.1e-05	4.78019	1.75e-06	0.0192	626	NA	0.0346308	TRUE	0.97
Pituitary	ENSG00000100106	TRIOBP	22	37697003	37697004	0.273574	rs4239889	-5.8	rs4820303	0.187	-6.78	-5.79333	461	1	top1	0.19	1.3e-11	5.79333	6.9e-09	0.0037	3239	NA	0.000136544	TRUE	-0.8
Prostate	ENSG00000241973	PI4KA	22	20859416	20859417	0.300417	rs165596	4.91	rs11577	0.286	-7.45	4.68257	431	431	susie	0.29	4.2e-15	-4.75979	1.94e-06	0.05455	220	NA	0.0362023	TRUE	-0.99
Prostate	ENSG00000100116	GCAT	22	37807904	37807905	0.177607	rs4239889	-5.8	rs2071910	0.0431	4.27	-4.95252	418	418	susie	0.052	0.0012	-5.084	3.7e-07	0.01376	872	NA	0.00690457	TRUE	0.94
Prostate	ENSG00000100106	TRIOBP	22	37697003	37697004	0.281374	rs4239889	-5.8	rs5756813	0.0948	-5.39	-4.71391	461	1	top1	0.095	1.5e-05	4.71391	2.43e-06	0.02024	593	NA	0.0453462	FALSE	-0.83
Skin_Not_Sun_Exposed_Suprapubic	ENSG00000241973	PI4KA	22	20859416	20859417	0.175271	rs165596	4.91	rs6004133	0.246	-10.44	4.69734	429	16	lasso	0.25	4.2e-29	-4.74415	2.09e-06	0.02906	413	NA	0.042126	TRUE	-0.99
Skin_Not_Sun_Exposed_Suprapubic	ENSG00000100116	GCAT	22	37807904	37807905	0.187698	rs4239889	-5.8	rs11703407	0.0864	6.33	-5.05652	418	1	top1	0.086	3.1e-10	-5.05652	4.27e-07	0.02479	484	NA	0.00860661	TRUE	0.87
Skin_Sun_Exposed_Lower_leg	ENSG00000226287	TMEM191A	22	20701113	20701114	0.033948	rs165596	4.91	rs11577	-0.00194	3.21	4.68257	479	479	susie	0.0021	0.15	4.73579	2.18e-06	0.09023	133	NA	0.0303347	TRUE	0.94
Skin_Sun_Exposed_Lower_leg	ENSG00000241973	PI4KA	22	20859416	20859417	0.150968	rs165596	4.91	rs178042	0.216	-10.7	4.69929	430	27	enet	0.25	3.3e-33	-4.63685	3.54e-06	0.06316	190	NA	0.0492591	FALSE	-0.95
Skin_Sun_Exposed_Lower_leg	ENSG00000100116	GCAT	22	37807904	37807905	0.115193	rs4239889	-5.8	rs2071910	0.0639	6.19	-4.95252	418	418	susie	0.065	3.6e-09	-5.25226	1.5e-07	0.00554	2166	NA	0.00208725	TRUE	0.97
Skin_Sun_Exposed_Lower_leg	ENSG00000100106	TRIOBP	22	37697003	37697004	0.134256	rs4239889	-5.8	rs5756813	0.157	-8.98	-4.71391	461	1	top1	0.16	1.1e-20	4.71391	2.43e-06	0.0239	502	NA	0.0338135	FALSE	-0.79
Small_Intestine_Terminal_Ileum	ENSG00000241973	PI4KA	22	20859416	20859417	0.258431	rs165596	4.91	rs2241138	0.231	-5.91	4.78019	429	429	susie	0.24	4.6e-10	-4.72286	2.33e-06	0.0524	229	NA	0.0285542	TRUE	-1
Small_Intestine_Terminal_Ileum	ENSG00000189060	H1F0	22	37805092	37805093	0.052362	rs4239889	-5.8	rs762982	-0.00688	-3.1	-5.62427	415	415	susie	-0.00038	0.33	4.91033	9.09e-07	0.02128	564	NA	0.0111398	FALSE	-0.93
Small_Intestine_Terminal_Ileum	ENSG00000100116	GCAT	22	37807904	37807905	0.097839	rs4239889	-5.8	rs2071910	0.0872	3.91	-4.95252	418	1	top1	0.087	0.00022	-4.95251	7.33e-07	0.02837	423	NA	0.00898291	TRUE	0.81
Small_Intestine_Terminal_Ileum	ENSG00000100106	TRIOBP	22	37697003	37697004	0.185704	rs4239889	-5.8	rs139857	0.129	-4.77	-3.5909	461	461	susie	0.14	3.9e-06	4.84918	1.24e-06	0.00635	1891	NA	0.0151962	FALSE	-0.88
Spleen	ENSG00000241973	PI4KA	22	20859416	20859417	0.273253	rs165596	4.91	rs165699	0.209	-6.38	4.67715	430	430	susie	0.21	4.8e-11	-4.75418	1.99e-06	0.06704	179	NA	0.037408	TRUE	-1
Stomach	ENSG00000100116	GCAT	22	37807904	37807905	0.034143	rs4239889	-5.8	rs11703407	0.000431	3.68	-5.05652	418	1	lasso	0.018	0.019	-5.0565	4.27e-07	0.0177	678	NA	0.00501939	TRUE	0.94
Testis	ENSG00000100106	TRIOBP	22	37697003	37697004	0.320395	rs4239889	-5.8	rs4264658	0.108	6.64	2.91299	461	461	susie	0.2	2.4e-15	5.111	3.2e-07	0.0009	10000	0.00434	0.00869408	TRUE	-0.74
Thyroid	ENSG00000100106	TRIOBP	22	37697003	37697004	0.3738	rs4239889	-5.8	rs5756813	0.35	-13.47	-4.71391	461	27	enet	0.4	6.3e-56	5.45506	4.9e-08	0.00129	9314	NA	0.000635677	TRUE	-0.93
Uterus	ENSG00000100106	TRIOBP	22	37697003	37697004	0.319749	rs4239889	-5.8	rs5756813	0.0807	-3.99	-4.71391	459	1	top1	0.081	0.0018	4.71391	2.43e-06	0.02348	511	NA	0.0404352	TRUE	-0.8
Vagina	ENSG00000226287	TMEM191A	22	20701113	20701114	0.063554	rs165596	4.91	rs5993934	-0.00847	2.9	1.23072	480	480	susie	-0.0023	0.39	4.76034	1.93e-06	0.06522	184	NA	0.0327424	TRUE	0.98
Vagina	ENSG00000211670	IGLV3-9	22	22819009	22819010	-0.027443	rs140500	-4.73	rs140500	-0.00846	-3.2	-4.73131	297	1	lasso	-0.0065	0.63	4.73131	2.23e-06	0	10000	0.000142	0.037832	TRUE	-0.07
Vagina	ENSG00000211674	IGLJ1	22	22893691	22893692	-0.02723	rs140500	-4.73	rs140500	0.0212	-3.25	-4.73131	309	1	top1	0.021	0.061	4.73131	2.23e-06	0	10000	0.000153	0.037832	TRUE	-0.05
Whole_Blood	ENSG00000236670	KRT18P5	22	20483626	20483627	0.004288	rs165596	4.91	rs1558496	-0.000156	-2.53	2.38222	524	524	susie	0.0069	0.028	-4.89692	9.73e-07	0.04332	277	NA	0.0156556	TRUE	-0.47
Whole_Blood	ENSG00000100106	TRIOBP	22	37697003	37697004	0.22997	rs4239889	-5.8	rs4239889	0.138	-8.85	-5.79844	461	461	susie	0.17	9.2e-25	5.54685	2.91e-08	0	10000	0.00274	0.000468219	TRUE	-0.87

## Sheet: TableS3
The results of MAGMA
GENE	GENE_ID	CHR	START	STOP	NSNPS	NPARAM	N	ZSTAT	P	P.bonferroni
DPYSL5	ENSG00000157851	2	27070615	27173219	140	8	31021	6.9451	1.8907e-12	3.55678e-08
MAPRE3	ENSG00000084764	2	27193480	27250064	60	5	31021	6.7688	6.493e-12	1.22146e-07
CGREF1	ENSG00000138028	2	27321757	27341995	32	6	31021	6.7636	6.729e-12	1.26586e-07
AMZ1	ENSG00000174945	7	2719156	2815134	361	35	31021	6.717	9.2766e-12	1.74511e-07
C16orf95	ENSG00000260456	16	87117168	87351022	1032	72	31021	6.6402	1.5668e-11	2.94746e-07
GNA12	ENSG00000146535	7	2767746	2883958	333	18	31021	6.4465	5.7235e-11	1.0767e-06
EMILIN1	ENSG00000138080	2	27301435	27309271	5	2	31021	6.3941	8.0727e-11	1.51864e-06
AGBL5	ENSG00000084693	2	27265232	27293490	39	8	31021	6.3046	1.4443e-10	2.71702e-06
KHK	ENSG00000138030	2	27309615	27323640	14	2	31021	6.2731	1.7701e-10	3.32991e-06
NAV2	ENSG00000166833	11	19372271	20143144	2093	196	31021	6.2663	1.8489e-10	3.47815e-06
TNIK	ENSG00000154310	3	170779128	171178197	997	102	31021	6.1602	3.6317e-10	6.83195e-06
TMEM214	ENSG00000119777	2	27255778	27264563	6	2	31021	5.4217	2.9524e-08	0.000555405
ABHD1	ENSG00000143994	2	27346682	27353680	8	2	31021	5.207	9.5981e-08	0.00180559
ADAMTSL3	ENSG00000156218	15	84322838	84708594	1008	40	31021	5.0356	2.3818e-07	0.00448064
TRIOBP	ENSG00000100106	22	38093011	38172563	199	21	31021	5.0213	2.5668e-07	0.00482866
NOL12	ENSG00000100101	22	38077680	38170137	235	25	31021	4.9979	2.8985e-07	0.00545266
FADS1	ENSG00000149485	11	61567099	61596790	35	4	31021	4.9387	3.9314e-07	0.00739575
LPAR1	ENSG00000198121	9	113635543	113800981	496	36	31021	4.8872	5.1152e-07	0.00962271
RAPSN	ENSG00000165917	11	47459308	47470730	36	6	31021	4.8935	4.9533e-07	0.00931815
TMEM258	ENSG00000134825	11	61535973	61560274	27	6	31021	4.8741	5.4653e-07	0.0102813
FADS2	ENSG00000134824	11	61560452	61634826	154	16	31021	4.8239	7.0399e-07	0.0132435
FEN1	ENSG00000168496	11	61560109	61564716	3	2	31021	4.6582	1.5946e-06	0.0299976
CABYR	ENSG00000154040	18	21718942	21741567	37	6	31021	4.6621	1.5651e-06	0.0294427
GCAT	ENSG00000100116	22	38203912	38213183	23	4	31021	4.6119	1.9946e-06	0.0375224
AGAP3	ENSG00000133612	7	150782918	150841523	152	21	31021	4.5803	2.3213e-06	0.0436683
GSK3A	ENSG00000105723	19	42734338	42746777	12	3	31021	4.5878	2.2397e-06	0.0421332

## Sheet: TableS4
The results of Cis-MR
exposure	nsnp	b	se	pval	pve	OR(95%CI)	Association/Causality	Traits in ensemble query
CGREF1 (Cells - Cultured fibroblasts)	rs12617392	0.145254	0.0225474	1.18e-10	0.242292	1.16 (1.11 - 1.21)	Association	Left-right brain asymmetry, Attention deficit hyperactivity disorder or risk-taking behavior pleiotropy, Self-reported risk-taking behaviour
CGREF1 (Spleen)	rs6547413	0.142425	0.0218331	6.87e-11	0.113918	1.15 (1.1 - 1.2)	Causality	NA
CGREF1 (Whole Blood)	rs12617392	0.240093	0.0372689	1.18e-10	0.036364	1.27 (1.18 - 1.37)	Association	Left-right brain asymmetry, Attention deficit hyperactivity disorder or risk-taking behavior pleiotropy, Self-reported risk-taking behaviour
EMILIN1 (Whole Blood)	rs12467319	-0.218764	0.0438689	6.14e-07	0.0408879	0.8 (0.74 - 0.88)	Causality	NA
GCAT (Brain - Spinal cord (cervical c-1))	rs12160491	-0.0795388	0.0154864	2.81e-07	0.290169	0.92 (0.9 - 0.95)	Causality	Osteoarthritis (with total hip replacement),Smoking initiation
GCAT (Muscle - Skeletal)	rs12160491	-0.158243	0.0308103	2.81e-07	0.105992	0.85 (0.8 - 0.91)	Causality	Osteoarthritis (with total hip replacement),Smoking initiation
GCAT (Skin - Not Sun Exposed (Suprapubic))	rs2071910	-0.153321	0.0309581	7.33e-07	0.0782163	0.86 (0.81 - 0.91)	Causality	Hypertension, Serum albumin levels, Sex hormone-binding globulin levels
GCAT (Skin - Sun Exposed (Lower leg))	rs12160750	-0.18563	0.0369638	5.12e-07	0.0578466	0.83 (0.77 - 0.89)	Causality	NA
KHK (Adrenal Gland)	rs7582361	0.131927	0.020754	2.06e-10	0.216364	1.14 (1.1 - 1.19)	Causality	NA
KHK (Artery - Coronary)	rs34732613	0.160812	0.024672	7.12e-11	0.144154	1.17 (1.12 - 1.23)	Association	Regional cortical thickness superiorfrontal
KHK (Breast - Mammary Tissue)	rs6742004	0.093441	0.0143028	6.44e-11	0.325615	1.1 (1.07 - 1.13)	Causality	NA
KHK (Esophagus - Mucosa)	rs6547413	0.151738	0.0232607	6.87e-11	0.179886	1.16 (1.11 - 1.22)	Causality	NA
KHK (Esophagus - Muscularis)	rs11691465	0.139879	0.0217891	1.37e-10	0.242899	1.15 (1.1 - 1.2)	Causality	NA
MAPRE3 (Adipose - Subcutaneous)	rs7355650	0.278811	0.0417209	2.34e-11	0.0696084	1.32 (1.22 - 1.43)	Causality	NA
MAPRE3 (Adipose - Visceral (Omentum))	rs13017554	0.35002	0.0475138	1.75e-13	0.0499956	1.42 (1.29 - 1.56)	Causality	NA
MAPRE3 (Brain - Cortex)	rs11126436	-0.0118947	0.0743686	0.872927	0.0942702	0.99 (0.85 - 1.14)	No association	NA
MAPRE3 (Muscle - Skeletal)	rs7355650	0.310575	0.0464741	2.34e-11	0.102896	1.36 (1.25 - 1.49)	Causality	NA
MAPRE3 (Ovary)	rs11678188	0.194827	0.0292084	2.55e-11	0.148019	1.22 (1.15 - 1.29)	Causality	Neutrophil percentage of white cells
MAPRE3 (Whole Blood)	rs6705514	0.37868	0.060435	3.71e-10	0.0289175	1.46 (1.3 - 1.64)	Causality	Self-reported math ability (MTAG)
TRIOBP (Adipose - Subcutaneous)	rs1129448	0.0977135	0.0205066	1.89e-06	0.233911	1.1 (1.06 - 1.15)	Causality	Glaucoma
TRIOBP (Adipose - Visceral (Omentum))	rs4396807	0.132901	0.0246118	6.67e-08	0.184775	1.14 (1.09 - 1.2)	Association	Node-level brain connectivity multivariate analysis, Intelligence, Highest math class taken (MTAG), Cognitive performance (MTAG), Cognitive performance, Cognitive aspects of educational attainment, Attention deficit hyperactivity disorder or autism spectrum disorder or intelligence pleiotropy, Anterior diffusion tensor imaging along the perivascular space index, Self-reported math ability (MTAG),…
TRIOBP (Artery - Aorta)	rs5756813	0.0567497	0.0120388	2.43e-06	0.534513	1.06 (1.03 - 1.08)	Causality	GLAUCOMA PRIMARY OPEN ANGLE, Optic cup area, Intraocular pressure, Intraocular pressure, Vertical cup-disc ratio
TRIOBP (Artery - Tibial)	rs5756813	0.0738314	0.0156624	2.43e-06	0.369638	1.08 (1.04 - 1.11)	Causality	GLAUCOMA PRIMARY OPEN ANGLE, Optic cup area, Intraocular pressure, Intraocular pressure, Vertical cup-disc ratio
TRIOBP (Brain - Amygdala)	rs4396807	0.130909	0.024243	6.67e-08	0.28957	1.14 (1.09 - 1.2)	Association	Node-level brain connectivity multivariate analysis, Intelligence, Highest math class taken (MTAG), Cognitive performance (MTAG), Cognitive performance, Cognitive aspects of educational attainment, Attention deficit hyperactivity disorder or autism spectrum disorder or intelligence pleiotropy, Anterior diffusion tensor imaging along the perivascular space index, Self-reported math ability (MTAG),…
TRIOBP (Brain - Anterior cingulate cortex (BA24))	rs8135578	0.22537	0.0420543	8.37e-08	0.129874	1.25 (1.15 - 1.36)	Causality	NA
TRIOBP (Brain - Caudate (basal ganglia))	rs5750495	-0.161549	0.0334062	1.33e-06	0.220978	0.85 (0.8 - 0.91)	Causality	NA
TRIOBP (Brain - Frontal Cortex (BA9))	rs4396807	0.276684	0.0512389	6.67e-08	0.119935	1.32 (1.19 - 1.46)	Association	Node-level brain connectivity multivariate analysis, Intelligence, Highest math class taken (MTAG), Cognitive performance (MTAG), Cognitive performance, Cognitive aspects of educational attainment, Attention deficit hyperactivity disorder or autism spectrum disorder or intelligence pleiotropy, Anterior diffusion tensor imaging along the perivascular space index, Self-reported math ability (MTAG),…
TRIOBP (Brain - Hippocampus)	rs62236745	0.158923	0.030349	1.64e-07	0.243165	1.17 (1.1 - 1.24)	Causality	NA
TRIOBP (Brain - Hypothalamus)	rs3788529	0.154845	0.0271186	1.13e-08	0.224927	1.17 (1.11 - 1.23)	Causality	NA
TRIOBP (Brain - Putamen (basal ganglia))	rs3788529	0.16774	0.0293769	1.13e-08	0.25084	1.18 (1.12 - 1.25)	Causality	NA
TRIOBP (Cells - Cultured fibroblasts)	rs56114444	0.134262	0.0244431	3.96e-08	0.272343	1.14 (1.09 - 1.2)	Causality	NA
TRIOBP (Cells - EBV-transformed lymphocytes)	rs3788529	0.120136	0.0210398	1.13e-08	0.155842	1.13 (1.08 - 1.18)	Causality	NA
TRIOBP (Colon - Sigmoid)	rs8136757	0.126349	0.022749	2.79e-08	0.233772	1.13 (1.09 - 1.19)	Causality	NA
TRIOBP (Esophagus - Gastroesophageal Junction)	rs4396807	0.106514	0.0197253	6.67e-08	0.279883	1.11 (1.07 - 1.16)	Association	Node-level brain connectivity multivariate analysis, Intelligence, Highest math class taken (MTAG), Cognitive performance (MTAG), Cognitive performance, Cognitive aspects of educational attainment, Attention deficit hyperactivity disorder or autism spectrum disorder or intelligence pleiotropy, Anterior diffusion tensor imaging along the perivascular space index, Self-reported math ability (MTAG),…
TRIOBP (Esophagus - Muscularis)	rs5756813	0.102351	0.0217125	2.43e-06	0.252857	1.11 (1.06 - 1.16)	Causality	GLAUCOMA PRIMARY OPEN ANGLE, Optic cup area, Intraocular pressure, Intraocular pressure, Vertical cup-disc ratio
TRIOBP (Heart - Left Ventricle)	rs1894533	0.116397	0.0218318	9.74e-08	0.221038	1.12 (1.08 - 1.17)	Causality	NA
TRIOBP (Lung)	rs1129448	0.148254	0.0311133	1.89e-06	0.103498	1.16 (1.09 - 1.23)	Causality	Glaucoma
TRIOBP (Nerve - Tibial)	rs3788529	0.0827993	0.014501	1.13e-08	0.373192	1.09 (1.06 - 1.12)	Causality	NA
TRIOBP (Pituitary)	rs4396807	0.15713	0.0290988	6.67e-08	0.222456	1.17 (1.11 - 1.24)	Association	Node-level brain connectivity multivariate analysis, Intelligence, Highest math class taken (MTAG), Cognitive performance (MTAG), Cognitive performance, Cognitive aspects of educational attainment, Attention deficit hyperactivity disorder or autism spectrum disorder or intelligence pleiotropy, Anterior diffusion tensor imaging along the perivascular space index, Self-reported math ability (MTAG),…
TRIOBP (Testis)	rs4396807	0.121446	0.0224906	6.67e-08	0.19922	1.13 (1.08 - 1.18)	Association	Node-level brain connectivity multivariate analysis, Intelligence, Highest math class taken (MTAG), Cognitive performance (MTAG), Cognitive performance, Cognitive aspects of educational attainment, Attention deficit hyperactivity disorder or autism spectrum disorder or intelligence pleiotropy, Anterior diffusion tensor imaging along the perivascular space index, Self-reported math ability (MTAG),…
TRIOBP (Thyroid)	rs5756813	0.0735626	0.0156054	2.43e-06	0.465453	1.08 (1.04 - 1.11)	Causality	GLAUCOMA PRIMARY OPEN ANGLE, Optic cup area, Intraocular pressure, Intraocular pressure, Vertical cup-disc ratio
TRIOBP (Whole Blood)	rs56114444	0.224556	0.0408817	3.96e-08	0.156198	1.25 (1.16 - 1.36)	Causality	NA

## Sheet: TableS5
The results of coloc
gene	topSNP	PP.H0.abf	PP.H1.abf	PP.H2.abf	PP.H3.abf	PP.H4.abf	gene
TRIOBP (Nerve - Tibial)	rs3788529	1.04e-62	1.5e-05	1.68e-59	0.0232522	0.976733	TRIOBP
TRIOBP (Whole Blood)	rs4239889	9.6e-25	2.27e-05	1.55e-21	0.0356075	0.96437	TRIOBP
TRIOBP (Brain - Hypothalamus)	rs4239889	1.45e-09	2.63e-05	2.34e-06	0.0414721	0.958499	TRIOBP
TRIOBP (Brain - Putamen (basal ganglia))	rs3788529	3.02e-10	2.86e-05	4.87e-07	0.0451104	0.954861	TRIOBP
TRIOBP (Brain - Caudate (basal ganglia))	rs4239889	1.5e-10	2.93e-05	2.42e-07	0.0461978	0.953773	TRIOBP
TRIOBP (Cells - Cultured fibroblasts)	rs4820303	6.77e-35	3.19e-05	1.09e-31	0.0504232	0.949545	TRIOBP
TRIOBP (Colon - Sigmoid)	rs8136757	4.76e-18	3.4e-05	7.67e-15	0.0538679	0.946098	TRIOBP
TRIOBP (Brain - Hippocampus)	rs4239889	7.21e-10	3.98e-05	1.16e-06	0.0630996	0.936859	TRIOBP
TRIOBP (Heart - Left Ventricle)	rs34891095	4.57e-21	4.51e-05	7.36e-18	0.0717268	0.928228	TRIOBP
TRIOBP (Testis)	rs4396807	2e-14	5.09e-05	3.22e-11	0.081008	0.918941	TRIOBP
TRIOBP (Pituitary)	rs4396807	3.16e-12	5.19e-05	5.09e-09	0.0827348	0.917213	TRIOBP
TRIOBP (Brain - Amygdala)	rs4396807	3.95e-08	5.77e-05	6.35e-05	0.0919718	0.907907	TRIOBP
TRIOBP (Cells - EBV-transformed lymphocytes)	rs3788529	1.29e-05	4.6e-05	0.0207032	0.0731317	0.906106	TRIOBP
TRIOBP (Brain - Frontal Cortex (BA9))	rs3788529	1.57e-05	4.91e-05	0.0252658	0.0781599	0.89651	TRIOBP
TRIOBP (Brain - Anterior cingulate cortex (BA24))	rs1894526	2.41e-05	4.2e-05	0.0388592	0.0668182	0.894256	TRIOBP
TRIOBP (Adipose - Visceral (Omentum))	rs4396807	2.24e-20	7e-05	3.61e-17	0.111797	0.888133	TRIOBP
MAPRE3 (Adipose - Subcutaneous)	rs3769136	5.92e-16	4.75e-11	1.65e-06	0.131265	0.868733	MAPRE3
EMILIN1 (Whole Blood)	rs61089591	2.07e-12	5.87e-11	0.0057565	0.162547	0.831697	EMILIN1
TRIOBP (Esophagus - Gastroesophageal Junction)	rs4396807	2.27e-23	0.000113871	3.65e-20	0.182571	0.817315	TRIOBP
GCAT (Brain - Spinal cord (cervical c-1))	rs1894526	8.04e-09	0.000118586	1.3e-05	0.190191	0.809678	GCAT
GCAT (Prostate)	rs4239889	4.57e-05	8.71e-05	0.0736616	0.139545	0.786661	GCAT
GCAT (Minor Salivary Gland)	rs1894526	5.28e-05	8.03e-05	0.0850526	0.128517	0.786297	GCAT
MAPRE3 (Adipose - Visceral (Omentum))	rs3769136	2.19e-12	7.81e-11	0.00609739	0.21639	0.777513	MAPRE3
KHK (Cells - EBV-transformed lymphocytes)	rs3769138	3.48e-11	4.69e-11	0.0968553	0.129768	0.773377	KHK
MAPRE3 (Ovary)	rs3769138	3.75e-12	8.22e-11	0.0104293	0.227958	0.761613	MAPRE3
GCAT (Muscle - Skeletal)	rs12160491	8.57e-17	0.000165268	1.38e-13	0.265454	0.73438	GCAT
GCAT (Skin - Sun Exposed (Lower leg))	rs1894526	5.94e-08	0.000185285	9.56e-05	0.297727	0.701992	GCAT
CGREF1 (Heart - Left Ventricle)	rs3769136	4.22e-11	7.67e-11	0.117356	0.212652	0.669993	CGREF1
GCAT (Colon - Sigmoid)	rs1894526	8.91e-05	0.000126539	0.143492	0.203157	0.653135	GCAT
CGREF1 (Liver)	rs3769136	7.96e-11	4.96e-11	0.221443	0.13744	0.641117	CGREF1
MAPRE3 (Whole Blood)	rs61089591	6.6e-11	1.02e-10	0.183695	0.284068	0.532237	MAPRE3
MAPRE3 (Artery - Aorta)	rs61089591	3.11e-11	1.38e-10	0.0866247	0.384693	0.528682	MAPRE3
GCAT (Skin - Not Sun Exposed (Suprapubic))	rs11703407	5.28e-09	0.000299317	8.5e-06	0.481577	0.518115	GCAT
TRIOBP (Brain - Cortex)	rs4396807	4.04e-15	0.000341793	6.5e-12	0.550005	0.449654	TRIOBP
CGREF1 (Spleen)	rs61089591	3.91e-12	1.96e-10	0.0108811	0.545812	0.443306	CGREF1
GCAT (Stomach)	rs1894526	0.00020333	0.000147357	0.327494	0.236906	0.43525	GCAT
GCAT (Brain - Substantia nigra)	rs4239889	0.000243109	0.00014474	0.391564	0.232751	0.375297	GCAT
KHK (Brain - Anterior cingulate cortex (BA24))	rs3769136	1.51e-10	9.33e-11	0.420235	0.259118	0.320647	KHK
TRIOBP (Vagina)	rs4820303	0.000260279	0.000171104	0.419178	0.275256	0.305135	TRIOBP
CGREF1 (Whole Blood)	rs12105356	1.21e-11	2.59e-10	0.0336109	0.72086	0.245529	CGREF1
EMILIN1 (Prostate)	rs3769136	2.02e-10	8.42e-11	0.561966	0.233934	0.2041	EMILIN1
TRIOBP (Adipose - Subcutaneous)	rs1129448	2.64e-34	0.000494659	4.26e-31	0.79644	0.203065	TRIOBP
MAPRE3 (Muscle - Skeletal)	rs12468761	8.56e-22	2.89e-10	2.38e-12	0.804018	0.195982	MAPRE3
TRIOBP (Lung)	rs1129448	5.49e-11	0.000500286	8.84e-08	0.805512	0.193987	TRIOBP
GCAT (Liver)	rs4820303	0.000318359	0.000184559	0.512766	0.29707	0.189661	GCAT
TRIOBP (Artery - Aorta)	rs5756813	1.9e-86	0.000504678	3.06e-83	0.812593	0.186903	TRIOBP
TRIOBP (Esophagus - Muscularis)	rs5756813	1.37e-29	0.000505763	2.2e-26	0.814342	0.185153	TRIOBP
TRIOBP (Artery - Tibial)	rs5756813	3.12e-67	0.000513661	5.03e-64	0.827075	0.172412	TRIOBP
KHK (Brain - Amygdala)	rs3769136	2.18e-10	8.02e-11	0.605334	0.222975	0.171691	KHK
CGREF1 (Brain - Spinal cord (cervical c-1))	rs61089591	1.67e-10	1.34e-10	0.46359	0.373749	0.162661	CGREF1
MAPRE3 (Brain - Cortex)	rs3769136	2.01e-10	1.01e-10	0.560038	0.281329	0.158632	MAPRE3
TRIOBP (Thyroid)	rs5756813	2.46e-99	0.000526915	3.95e-96	0.84844	0.151033	TRIOBP
KHK (Adrenal Gland)	rs3769136	8.71e-17	3.05e-10	2.42e-07	0.84904	0.150959	KHK
GCAT (Small Intestine - Terminal Ileum)	rs4239889	0.000359208	0.000181769	0.578559	0.292638	0.128262	GCAT
KHK (Artery - Coronary)	rs61089591	8.9e-13	3.14e-10	0.00247644	0.873676	0.123848	KHK
TRIOBP (Artery - Coronary)	rs1074407	3.51e-15	0.000549831	5.65e-12	0.885384	0.114066	TRIOBP
KHK (Brain - Hippocampus)	rs3769136	2.26e-10	9.37e-11	0.628803	0.260433	0.110764	KHK
CGREF1 (Pancreas)	rs61089591	2.28e-10	9.24e-11	0.634229	0.256948	0.108823	CGREF1
TRIOBP (Kidney - Cortex)	rs4239889	0.000348565	0.000213568	0.56136	0.343854	0.0942233	TRIOBP
EMILIN1 (Brain - Spinal cord (cervical c-1))	rs3769136	2.51e-10	7.75e-11	0.699246	0.215566	0.0851883	EMILIN1
MAPRE3 (Uterus)	rs3769136	2.19e-10	1.1e-10	0.610359	0.304576	0.0850653	MAPRE3
EMILIN1 (Artery - Aorta)	rs3769136	2.28e-10	1.12e-10	0.63384	0.310523	0.0556375	EMILIN1
MAPRE3 (Vagina)	rs3769136	2.6e-10	8.07e-11	0.722254	0.224326	0.0534199	MAPRE3
CGREF1 (Pituitary)	rs3769136	5.68e-13	3.42e-10	0.00157885	0.952169	0.046252	CGREF1
EMILIN1 (Esophagus - Muscularis)	rs3769136	2.61e-10	8.68e-11	0.725211	0.241472	0.0333169	EMILIN1
AGBL5 (Whole Blood)	rs3769136	2.78e-10	7.06e-11	0.772293	0.196385	0.0313215	AGBL5
KHK (Esophagus - Mucosa)	rs2304682	2.1e-26	3.56e-10	5.85e-17	0.989684	0.0103163	KHK
GCAT (Pancreas)	rs2017022	2.69e-17	0.000616896	4.33e-14	0.993599	0.00578378	GCAT
KHK (Breast - Mammary Tissue)	rs6742004	1.48e-41	3.58e-10	4.11e-32	0.996498	0.00350198	KHK
KHK (Esophagus - Muscularis)	rs3769139	4.74e-34	3.59e-10	1.32e-24	0.997517	0.00248285	KHK
CGREF1 (Cells - Cultured fibroblasts)	rs12617392	7.2e-35	3.59e-10	2e-25	0.998184	0.00181569	CGREF1

## Sheet: TableS6
The results of SMR
index	qtl_name	ProbeChr	Probe_bp	topSNP	topSNP_chr	topSNP_bp	A1	A2	Freq	b_GWAS	se_GWAS	p_GWAS	b_eQTL	se_eQTL	p_eQTL	b_SMR	se_SMR	p_SMR	p_HEIDI	nsnp_HEIDI	gene_id	chr	start	end	strand	GWAS_LOCUS	Lead_SNP	Lead_SNP_BP
TRIOBP	eQTL_GTEx_Brain_Putamen_basal_ganglia	22	37697004	rs3788529	22	37762702	G	A	0.292234	-0.0480338	0.00841235	1.13033e-08	-0.286359	0.0417546	6.97618e-12	0.16774	0.0382259	1.14337e-05	0.872566	20	ENSG00000100106	22	37697048	37776556	+	chr22:37262702:38262702	rs4239889	37744345
TRIOBP	eQTL_GTEx_Adipose_Subcutaneous	22	37697004	rs5756813	22	37779470	T	G	0.63095	0.0373547	0.00792435	2.43004e-06	0.385583	0.0313624	9.70386e-35	0.0968785	0.0220105	1.07518e-05	0.35314	20	ENSG00000100106	22	37697048	37776556	+	chr22:37262702:38262702	rs4239889	37744345
TRIOBP	eQTL_GTEx_Whole_Blood	22	37697004	rs4239889	22	37744345	G	T	0.287352	-0.0489939	0.00844949	6.69328e-09	-0.202867	0.0192438	5.53409e-26	0.241507	0.0475351	3.76218e-07	0.581202	20	ENSG00000100106	22	37697048	37776556	+	chr22:37262702:38262702	rs4239889	37744345
TRIOBP	eQTL_GTEx_Brain_Caudate_basal_ganglia	22	37697004	rs3788529	22	37762702	G	A	0.292234	-0.0480338	0.00841235	1.13033e-08	-0.250928	0.0366704	7.76605e-12	0.191425	0.0436635	1.16473e-05	0.95305	20	ENSG00000100106	22	37697048	37776556	+	chr22:37262702:38262702	rs4239889	37744345
TRIOBP	eQTL_GTEx_Brain_Hippocampus	22	37697004	rs8135498	22	37717871	G	C	0.283081	-0.0456276	0.00857782	1.04194e-07	-0.284723	0.042913	3.2475e-11	0.160253	0.0386134	3.3222e-05	0.959806	20	ENSG00000100106	22	37697048	37776556	+	chr22:37262702:38262702	rs4239889	37744345
TRIOBP	eQTL_GTEx_Colon_Sigmoid	22	37697004	rs13055462	22	37788678	G	A	0.300881	-0.0462374	0.00834926	3.06113e-08	-0.363347	0.0406483	3.93457e-19	0.127254	0.0270313	2.5058e-06	0.893378	20	ENSG00000100106	22	37697048	37776556	+	chr22:37262702:38262702	rs4239889	37744345
TRIOBP	eQTL_GTEx_Brain_Hypothalamus	22	37697004	rs3788529	22	37762702	G	A	0.292234	-0.0480338	0.00841235	1.13033e-08	-0.310206	0.0480568	1.08228e-10	0.154845	0.0362058	1.89604e-05	0.843473	20	ENSG00000100106	22	37697048	37776556	+	chr22:37262702:38262702	rs4239889	37744345
TRIOBP	eQTL_GTEx_Heart_Left_Ventricle	22	37697004	rs2413483	22	37731943	T	C	0.278717	-0.0471213	0.00852334	3.22977e-08	-0.397299	0.0410011	3.32681e-22	0.118604	0.0246993	1.5715e-06	0.955804	20	ENSG00000100106	22	37697048	37776556	+	chr22:37262702:38262702	rs4239889	37744345
TRIOBP	eQTL_GTEx_Cells_Cultured_fibroblasts	22	37697004	rs11704737	22	37707538	T	A	0.276109	-0.0467465	0.00865794	6.6915e-08	-0.345577	0.0283281	3.14249e-34	0.135271	0.0273978	7.92146e-07	0.892155	20	ENSG00000100106	22	37697048	37776556	+	chr22:37262702:38262702	rs4239889	37744345
TRIOBP	eQTL_GTEx_Nerve_Tibial	22	37697004	rs3788529	22	37762702	G	A	0.292234	-0.0480338	0.00841235	1.13033e-08	-0.580123	0.0373714	2.41752e-54	0.0827993	0.0154509	8.37379e-08	0.665818	20	ENSG00000100106	22	37697048	37776556	+	chr22:37262702:38262702	rs4239889	37744345
GCAT	eQTL_GTEx_Brain_Spinal_cord_cervical_c-1	22	37807905	rs35692733	22	37810832	A	G	0.294259	-0.0412923	0.00840212	8.90049e-07	0.546268	0.0848764	1.22627e-10	-0.0755898	0.0193523	9.38449e-05	0.591232	20	ENSG00000100116	22	37807905	37817176	+
MAPRE3	eQTL_GTEx_Adipose_Subcutaneous	2	26970612	rs7355650	2	27022607	C	T	0.37167	0.0528341	0.00790603	2.34484e-11	0.189498	0.0293531	1.07638e-10	0.278811	0.0600483	3.43205e-06	0.175316	20	ENSG00000084764	2	26970637	27027219	+	chr2:26586791:27611471	rs3769136	26945875
